# Supplementary material for: [μ-1,3-Bis(diphenyl­phosphino)propane-κ2 P:P′]bis­[bromidogold(I)]
Source: Acta Crystallogr Sect E Struct Rep Online. 2010 Jan 16;66(Pt 2):m167. doi: 10.1107/S1600536810001406 (PMC2979952; doi:10.1107/S1600536810001406)
Supplement: Supplementary file 1 [file e-66-0m167-sup1.cif]

##############################################################################
###                                                                        ###
###        Electronic paper (Acta Crystallographica Section E)             ###
###                                                                        ###
##############################################################################
#                                                                            #
# This CIF contains the data in a paper accepted for publication in Acta     #
# Crystallographica Section E. It conforms to the requirements of Notes      #
# for Authors for Section E, and has been peer reviewed under the auspices   #
# of the IUCr Commission on Journals.                                        #
#                                                                            #
# Full details of the Crystallographic Information File format               #
# are given in the paper "The Crystallographic Information File (CIF):       #
# a New Standard Archive File for Crystallography" by S. R. Hall, F. H.      #
# Allen and I. D. Brown [Acta Cryst. (1991), A47, 655-685].                  #
#                                                                            #
# The current version of the core CIF dictionary is obtainable from          #
# ftp://ftp.iucr.org/pub/cif_core.dic. The current version number is 2.4.    #
#                                                                            #
# Software is freely available for graphical display of the structure(s) in  #
# this CIF.  For information consult the CIF home page http://www.iucr.org/  #
# cif/home.html                                                              #
#                                                                            #
# This file may be used for bona fide research purposes within the           #
# scientific community so long as proper attribution is given to the journal # 
# article from which it was obtained.                                        #
#                                                                            #
##############################################################################
                                             
data_global
_audit_creation_method     SHELXL-97
_journal_date_recd_electronic     2009-12-22
_journal_date_accepted     2010-01-11
_journal_name_full     'Acta Crystallographica, Section E'
_journal_year     2010
_journal_volume     66
_journal_issue      2
_journal_page_first     m167
_journal_page_last     m167
_journal_paper_category     QM
_journal_coeditor_code     HG2623
_publ_contact_author_name     ' Edward RT Tiekink '
_publ_contact_author_address
;
Department of Chemistry, University of Malaya,
50603 Kuala Lumpur, Malaysia
;
_publ_contact_author_email
;
edward.tiekink@gmail.com
;
_publ_contact_author_fax     ' +60 3 7967 4193 '
_publ_contact_author_phone     ' +60 3 7967 6775 '
_publ_section_title
;\
[\m-1,3-Bis(diphenylphosphino)propane-\k^2^<i>P</i>:<i>P</i>']\
bis[bromidogold(I)]
;
loop_
    _publ_author_name
    _publ_author_footnote
    _publ_author_address
    'Mohr, Fabian'
;
Additional correspondence author, e-mail: fmohr@uni-wuppertal.de.
;
;
Fachbereich C -- Anorganische Chemie,
Bergische Universit\"at Wuppertal
42119 Wuppertal, Germany
;
    'Molter, Anja' .
;
Fachbereich C -- Anorganische Chemie,
Bergische Universit\"at Wuppertal
42119 Wuppertal, Germany
;
    'Tiekink, Edward R. T.' .
;
Department of Chemistry, University of Malaya,
50603 Kuala Lumpur, Malaysia
;
_publ_section_synopsis     .
data_I
_audit_creation_method     SHELXL-97
_chemical_name_systematic
;
[\m-1,3-Bis(diphenylphosphino)propane-
\k^2^<i>P</i>:<i>P</i>']bis[bromidogold(I)]
;
_chemical_name_common     ?
_chemical_formula_moiety     'C27 H26 Au2 Br2 P2'
_chemical_formula_sum     'C27 H26 Au2 Br2 P2'
_chemical_formula_iupac     '[Au2 Br2 (C27 H26 P2)]'
_chemical_formula_weight     966.17
_chemical_melting_point     ?
_symmetry_cell_setting     orthorhombic
_symmetry_space_group_name_H-M     'P b c n'
_symmetry_space_group_name_Hall     '-P 2n 2ab'
loop_
    _symmetry_equiv_pos_as_xyz
    'x, y, z'
    '-x+1/2, -y+1/2, z+1/2'
    'x+1/2, -y+1/2, -z'
    '-x, y, -z+1/2'
    '-x, -y, -z'
    'x-1/2, y-1/2, -z-1/2'
    '-x-1/2, y-1/2, z'
    'x, -y, z-1/2'
_cell_length_a     19.610(5)
_cell_length_b     14.322(4)
_cell_length_c     19.958(5)
_cell_angle_alpha     90
_cell_angle_beta     90
_cell_angle_gamma     90
_cell_volume     5605(2)
_cell_formula_units_Z     8
_cell_measurement_reflns_used     32332
_cell_measurement_theta_min     2.0
_cell_measurement_theta_max     40.7
_cell_measurement_temperature     98(2)
_exptl_crystal_description     plate
_exptl_crystal_colour     'light-brown'
_exptl_crystal_size_max     0.35
_exptl_crystal_size_mid     0.09
_exptl_crystal_size_min     0.04
_exptl_crystal_density_diffrn     2.290
_exptl_crystal_density_meas     ?
_exptl_crystal_density_method     'not measured'
_exptl_crystal_F_000     3568
_exptl_absorpt_coefficient_mu     13.438
_exptl_absorpt_correction_type     'multi-scan'
_exptl_absorpt_process_details     '(ABSCOR; Higashi, 1995)'
_exptl_absorpt_correction_T_min     0.355
_exptl_absorpt_correction_T_max     1
_exptl_special_details
;
;
_diffrn_ambient_temperature     98(2)
_diffrn_radiation_type     MoK\a
_diffrn_radiation_wavelength     0.71070
_diffrn_radiation_source     'fine-focus sealed tube'
_diffrn_radiation_monochromator     graphite
_diffrn_measurement_device_type     'Rigaku AFC12\K/SATURN724'
_diffrn_measurement_method     \w
_diffrn_detector_area_resol_mean     ?
_diffrn_reflns_number     33240
_diffrn_reflns_av_R_equivalents     0.073
_diffrn_reflns_av_sigmaI/netI     0.048
_diffrn_reflns_theta_min     1.8
_diffrn_reflns_theta_max     26.5
_diffrn_reflns_theta_full     26.5
_diffrn_measured_fraction_theta_max     0.998
_diffrn_measured_fraction_theta_full     0.998
_diffrn_reflns_limit_h_min     -24
_diffrn_reflns_limit_h_max     24
_diffrn_reflns_limit_k_min     -17
_diffrn_reflns_limit_k_max     17
_diffrn_reflns_limit_l_min     -25
_diffrn_reflns_limit_l_max     20
_diffrn_standards_number     0
_diffrn_standards_interval_count     0
_diffrn_standards_interval_time     ?
_diffrn_standards_decay_%     '< 1'
_refine_special_details
;
Refinement of <i>F</i>^2^ against ALL reflections. The weighted <i>R</i>-factor
<i>wR</i> and goodness of fit <i>S</i> are based on <i>F</i>^2^, conventional
<i>R</i>-factors <i>R</i> are based on <i>F</i>, with <i>F</i> set to zero for
negative <i>F</i>^2^. The threshold expression of <i>F</i>^2^ >
2\s(<i>F</i>^2^) is used only for calculating <i>R</i>-factors(gt) <i>etc</i>.
and is not relevant to the choice of reflections for refinement.
<i>R</i>-factors based on <i>F</i>^2^ are statistically about twice as large
as those based on <i>F</i>, and <i>R</i>- factors based on ALL data will be
even larger.
;
_reflns_number_total     5794
_reflns_number_gt     5470
_reflns_threshold_expression     I>2\s(I)
_refine_ls_structure_factor_coef     Fsqd
_refine_ls_matrix_type     full
_refine_ls_R_factor_all     0.062
_refine_ls_R_factor_gt     0.058
_refine_ls_wR_factor_gt     0.136
_refine_ls_wR_factor_ref     0.139
_refine_ls_goodness_of_fit_ref     1.23
_refine_ls_restrained_S_all     1.23
_refine_ls_number_reflns     5794
_refine_ls_number_parameters     298
_refine_ls_number_restraints     0
_refine_ls_hydrogen_treatment     constr
_refine_ls_weighting_scheme     calc
_refine_ls_weighting_details
        'calc w=1/[\s^2^(Fo^2^)+(0.0548P)^2^+72.0449P] where P=(Fo^2^+2Fc^2^)/3'
_atom_sites_solution_hydrogens     geom
_atom_sites_solution_primary     direct
_atom_sites_solution_secondary     difmap
_refine_ls_shift/su_max     0.001
_refine_ls_shift/su_mean     0.000
_refine_diff_density_max     2.34
_refine_diff_density_min     -2.69
_refine_ls_extinction_method     none
_refine_ls_extinction_coef     ?
loop_
    _atom_type_symbol
    _atom_type_description
    _atom_type_scat_dispersion_real
    _atom_type_scat_dispersion_imag
    _atom_type_scat_source
    'C' 'C' 0.0033 0.0016
                         'International Tables Vol C Tables 4.2.6.8 and 6.1.1.4'
    'H' 'H' 0.0000 0.0000
                         'International Tables Vol C Tables 4.2.6.8 and 6.1.1.4'
    'Au' 'Au' -2.0133 8.8022
                         'International Tables Vol C Tables 4.2.6.8 and 6.1.1.4'
    'Br' 'Br' -0.2901 2.4595
                         'International Tables Vol C Tables 4.2.6.8 and 6.1.1.4'
    'P' 'P' 0.1023 0.0942
                         'International Tables Vol C Tables 4.2.6.8 and 6.1.1.4'
_computing_data_collection     'CrystalClear (Rigaku/MSC, 2005)'
_computing_cell_refinement     'CrystalClear (Rigaku/MSC, 2005)'
_computing_data_reduction     'CrystalClear (Rigaku/MSC, 2005)'
_computing_structure_solution     'SHELXS97 (Sheldrick, 2008)'
_computing_structure_refinement     'SHELXL97 (Sheldrick, 2008)'
_computing_molecular_graphics
                      'ORTEP-3 (Farrugia, 1997) and DIAMOND (Brandenburg, 2006)'
_computing_publication_material     'publCIF (Westrip, 2010)'
loop_
    _atom_site_type_symbol
    _atom_site_label
    _atom_site_fract_x
    _atom_site_fract_y
    _atom_site_fract_z
    _atom_site_U_iso_or_equiv
    _atom_site_adp_type
    _atom_site_calc_flag
    _atom_site_refinement_flags
    _atom_site_occupancy
    _atom_site_disorder_assembly
    _atom_site_disorder_group
    Au Au1 0.14604(2) 0.53723(3) 0.620369(19) 0.01793(13) Uani d . 1 . .
    Au Au2 0.21598(2) 0.98204(3) 0.538567(18) 0.01725(13) Uani d . 1 . .
    Br Br1 0.13248(6) 0.37156(7) 0.63780(5) 0.0240(2) Uani d . 1 . .
    Br Br2 0.15705(6) 1.05983(8) 0.62910(5) 0.0257(3) Uani d . 1 . .
    P P1 0.14836(14) 0.69395(18) 0.61668(12) 0.0166(5) Uani d . 1 . .
    P P2 0.26129(14) 0.90170(19) 0.45196(12) 0.0160(5) Uani d . 1 . .
    C C1 0.2237(6) 0.7464(7) 0.5797(5) 0.018(2) Uani d . 1 . .
    H H1A 0.2210 0.8150 0.5853 0.021 Uiso calc R 1 . .
    H H1B 0.2644 0.7243 0.6043 0.021 Uiso calc R 1 . .
    C C2 0.2331(6) 0.7243(7) 0.5047(5) 0.020(2) Uani d . 1 . .
    H H2A 0.2445 0.6574 0.4993 0.024 Uiso calc R 1 . .
    H H2B 0.1898 0.7364 0.4807 0.024 Uiso calc R 1 . .
    C C3 0.2900(6) 0.7840(7) 0.4738(5) 0.017(2) Uani d . 1 . .
    H H3A 0.3072 0.7527 0.4329 0.021 Uiso calc R 1 . .
    H H3B 0.3283 0.7886 0.5059 0.021 Uiso calc R 1 . .
    C C4 0.1402(6) 0.7438(8) 0.6997(5) 0.020(2) Uani d . 1 . .
    C C5 0.0974(6) 0.6998(8) 0.7471(5) 0.025(2) Uani d . 1 . .
    H H5 0.0774 0.6411 0.7371 0.030 Uiso calc R 1 . .
    C C6 0.0845(6) 0.7424(9) 0.8087(5) 0.030(3) Uani d . 1 . .
    H H6 0.0560 0.7119 0.8404 0.036 Uiso calc R 1 . .
    C C7 0.1123(6) 0.8278(8) 0.8241(5) 0.028(3) Uani d . 1 . .
    H H7 0.1017 0.8571 0.8655 0.034 Uiso calc R 1 . .
    C C8 0.1573(7) 0.8723(9) 0.7779(6) 0.029(3) Uani d . 1 . .
    H H8 0.1782 0.9300 0.7892 0.035 Uiso calc R 1 . .
    C C9 0.1704(6) 0.8308(7) 0.7165(5) 0.022(2) Uani d . 1 . .
    H H9 0.1998 0.8608 0.6854 0.026 Uiso calc R 1 . .
    C C10 0.0788(6) 0.7460(8) 0.5690(5) 0.023(2) Uani d . 1 . .
    C C11 0.0562(5) 0.8379(8) 0.5832(5) 0.021(2) Uani d . 1 . .
    H H11 0.0748 0.8717 0.6198 0.025 Uiso calc R 1 . .
    C C12 0.0060(7) 0.8779(9) 0.5424(6) 0.036(3) Uani d . 1 . .
    H H12 -0.0098 0.9392 0.5520 0.043 Uiso calc R 1 . .
    C C13 -0.0212(6) 0.8300(9) 0.4881(6) 0.032(3) Uani d . 1 . .
    H H13 -0.0556 0.8578 0.4613 0.039 Uiso calc R 1 . .
    C C14 0.0028(7) 0.7409(9) 0.4736(6) 0.033(3) Uani d . 1 . .
    H H14 -0.0148 0.7086 0.4358 0.039 Uiso calc R 1 . .
    C C15 0.0514(6) 0.6983(8) 0.5129(5) 0.026(2) Uani d . 1 . .
    H H15 0.0665 0.6370 0.5025 0.031 Uiso calc R 1 . .
    C C16 0.1996(5) 0.8807(7) 0.3852(5) 0.017(2) Uani d . 1 . .
    C C17 0.1306(6) 0.9081(9) 0.3939(6) 0.028(3) Uani d . 1 . .
    H H17 0.1167 0.9401 0.4333 0.033 Uiso calc R 1 . .
    C C18 0.0837(7) 0.8871(9) 0.3435(6) 0.032(3) Uani d . 1 . .
    H H18 0.0377 0.9067 0.3482 0.038 Uiso calc R 1 . .
    C C19 0.1032(7) 0.8381(9) 0.2867(5) 0.033(3) Uani d . 1 . .
    H H19 0.0704 0.8230 0.2534 0.039 Uiso calc R 1 . .
    C C20 0.1712(7) 0.8111(9) 0.2783(5) 0.028(3) Uani d . 1 . .
    H H20 0.1846 0.7782 0.2392 0.034 Uiso calc R 1 . .
    C C21 0.2197(6) 0.8326(9) 0.3281(5) 0.026(2) Uani d . 1 . .
    H H21 0.2659 0.8142 0.3226 0.032 Uiso calc R 1 . .
    C C22 0.3332(6) 0.9573(8) 0.4126(5) 0.021(2) Uani d . 1 . .
    C C23 0.3253(8) 1.0161(11) 0.3567(7) 0.044(4) Uani d . 1 . .
    H H23 0.2809 1.0268 0.3393 0.053 Uiso calc R 1 . .
    C C24 0.3804(8) 1.0586(10) 0.3266(7) 0.040(3) Uani d . 1 . .
    H H24 0.3737 1.0967 0.2882 0.049 Uiso calc R 1 . .
    C C25 0.4445(7) 1.0462(9) 0.3514(6) 0.032(3) Uani d . 1 . .
    H H25 0.4822 1.0758 0.3305 0.038 Uiso calc R 1 . .
    C C26 0.4542(6) 0.9906(8) 0.4069(6) 0.027(3) Uani d . 1 . .
    H H26 0.4988 0.9837 0.4249 0.033 Uiso calc R 1 . .
    C C27 0.4003(6) 0.9448(8) 0.4369(6) 0.024(2) Uani d . 1 . .
    H H27 0.4084 0.9048 0.4740 0.029 Uiso calc R 1 . .
loop_
    _atom_site_aniso_label
    _atom_site_aniso_U_11
    _atom_site_aniso_U_22
    _atom_site_aniso_U_33
    _atom_site_aniso_U_12
    _atom_site_aniso_U_13
    _atom_site_aniso_U_23
    Au1 0.0139(2) 0.0208(2) 0.0191(2) -0.00115(14) -0.00109(14) 0.00287(14)
    Au2 0.0146(2) 0.0192(2) 0.0179(2) 0.00048(15) 0.00127(14) 0.00027(13)
    Br1 0.0204(6) 0.0247(5) 0.0271(5) 0.0012(4) -0.0007(4) 0.0003(4)
    Br2 0.0236(6) 0.0273(5) 0.0261(5) 0.0012(4) 0.0050(4) -0.0038(4)
    P1 0.0129(14) 0.0184(12) 0.0186(12) -0.0024(10) -0.0020(10) 0.0024(9)
    P2 0.0102(13) 0.0218(13) 0.0160(11) -0.0023(10) 0.0021(9) 0.0014(9)
    C1 0.017(6) 0.014(4) 0.022(5) 0.000(4) 0.003(4) 0.002(4)
    C2 0.023(6) 0.026(5) 0.012(4) 0.000(4) -0.003(4) 0.001(4)
    C3 0.017(6) 0.019(5) 0.015(4) 0.003(4) 0.003(4) 0.005(4)
    C4 0.012(6) 0.033(6) 0.015(4) 0.001(4) 0.005(4) 0.009(4)
    C5 0.025(7) 0.029(6) 0.021(5) 0.003(5) 0.002(5) 0.008(4)
    C6 0.021(7) 0.048(7) 0.020(5) 0.004(5) 0.004(4) 0.010(5)
    C7 0.026(7) 0.037(6) 0.021(5) 0.011(5) 0.007(5) 0.000(4)
    C8 0.024(7) 0.035(6) 0.028(5) 0.004(5) -0.005(5) -0.001(5)
    C9 0.025(6) 0.026(5) 0.014(4) -0.005(4) -0.004(4) 0.002(4)
    C10 0.013(6) 0.028(6) 0.029(5) -0.007(4) 0.003(4) 0.015(4)
    C11 0.008(5) 0.034(6) 0.021(5) 0.000(4) 0.000(4) 0.005(4)
    C12 0.034(8) 0.040(7) 0.034(6) 0.010(6) 0.008(5) 0.022(5)
    C13 0.013(6) 0.051(8) 0.033(6) 0.006(5) 0.000(5) 0.016(5)
    C14 0.028(8) 0.044(7) 0.025(5) -0.019(6) -0.012(5) 0.014(5)
    C15 0.012(6) 0.038(6) 0.027(5) -0.003(5) 0.000(4) 0.002(5)
    C16 0.011(5) 0.027(5) 0.014(4) -0.001(4) -0.001(4) 0.005(4)
    C17 0.009(6) 0.043(7) 0.031(6) -0.004(5) 0.006(4) 0.008(5)
    C18 0.014(6) 0.048(7) 0.034(6) 0.000(5) -0.001(5) 0.002(5)
    C19 0.029(7) 0.044(7) 0.025(5) -0.005(6) -0.009(5) -0.001(5)
    C20 0.029(7) 0.041(7) 0.015(5) 0.000(5) -0.004(5) -0.006(4)
    C21 0.021(7) 0.040(7) 0.019(5) 0.003(5) 0.001(4) 0.005(4)
    C22 0.019(6) 0.029(6) 0.015(5) 0.003(4) -0.006(4) -0.002(4)
    C23 0.019(8) 0.067(10) 0.046(8) -0.004(7) -0.008(6) 0.032(7)
    C24 0.032(8) 0.048(8) 0.042(7) -0.009(6) 0.000(6) 0.024(6)
    C25 0.026(7) 0.040(7) 0.029(6) -0.008(5) 0.005(5) 0.003(5)
    C26 0.019(7) 0.032(6) 0.031(6) -0.004(5) -0.006(5) -0.001(5)
    C27 0.015(6) 0.025(5) 0.032(6) -0.004(4) 0.000(5) 0.007(4)
_geom_special_details
;
All s.u.'s (except the s.u. in the dihedral angle between two l.s. planes) are
estimated using the full covariance matrix. The cell s.u.'s are taken into
account individually in the estimation of s.u.'s in distances, angles and
torsion angles; correlations between s.u.'s in cell parameters are only used
when they are defined by crystal symmetry. An approximate (isotropic)
treatment of cell s.u.'s is used for estimating s.u.'s involving l.s. planes.
;
loop_
    _geom_bond_atom_site_label_1
    _geom_bond_atom_site_label_2
    _geom_bond_site_symmetry_2
    _geom_bond_distance
    _geom_bond_publ_flag
    Au1 Br1 . 2.4128(13) y
    Au1 P1 . 2.246(3) y
    Au1 Au2 7_655 3.2574(8) ?
    Au2 Br2 . 2.4170(12) y
    Au2 P2 . 2.258(3) y
    Au2 Au1 7_665 3.2574(8) ?
    P1 C4 . 1.811(10) ?
    P1 C1 . 1.815(11) ?
    P1 C10 . 1.822(11) ?
    P2 C22 . 1.799(12) ?
    P2 C16 . 1.826(10) ?
    P2 C3 . 1.829(10) ?
    C1 C2 . 1.540(13) ?
    C1 H1A . 0.9900 ?
    C1 H1B . 0.9900 ?
    C2 C3 . 1.535(14) ?
    C2 H2A . 0.9900 ?
    C2 H2B . 0.9900 ?
    C3 H3A . 0.9900 ?
    C3 H3B . 0.9900 ?
    C4 C5 . 1.413(14) ?
    C4 C9 . 1.420(15) ?
    C5 C6 . 1.395(15) ?
    C5 H5 . 0.9500 ?
    C6 C7 . 1.375(18) ?
    C6 H6 . 0.9500 ?
    C7 C8 . 1.426(17) ?
    C7 H7 . 0.9500 ?
    C8 C9 . 1.387(15) ?
    C8 H8 . 0.9500 ?
    C9 H9 . 0.9500 ?
    C10 C11 . 1.417(16) ?
    C10 C15 . 1.417(16) ?
    C11 C12 . 1.400(16) ?
    C11 H11 . 0.9500 ?
    C12 C13 . 1.389(19) ?
    C12 H12 . 0.9500 ?
    C13 C14 . 1.391(19) ?
    C13 H13 . 0.9500 ?
    C14 C15 . 1.377(17) ?
    C14 H14 . 0.9500 ?
    C15 H15 . 0.9500 ?
    C16 C21 . 1.388(15) ?
    C16 C17 . 1.419(16) ?
    C17 C18 . 1.395(17) ?
    C17 H17 . 0.9500 ?
    C18 C19 . 1.389(17) ?
    C18 H18 . 0.9500 ?
    C19 C20 . 1.397(19) ?
    C19 H19 . 0.9500 ?
    C20 C21 . 1.410(16) ?
    C20 H20 . 0.9500 ?
    C21 H21 . 0.9500 ?
    C22 C23 . 1.406(16) ?
    C22 C27 . 1.414(16) ?
    C23 C24 . 1.379(19) ?
    C23 H23 . 0.9500 ?
    C24 C25 . 1.36(2) ?
    C24 H24 . 0.9500 ?
    C25 C26 . 1.378(17) ?
    C25 H25 . 0.9500 ?
    C26 C27 . 1.380(16) ?
    C26 H26 . 0.9500 ?
    C27 H27 . 0.9500 ?
loop_
    _geom_angle_atom_site_label_1
    _geom_angle_atom_site_label_2
    _geom_angle_atom_site_label_3
    _geom_angle_site_symmetry_1
    _geom_angle_site_symmetry_3
    _geom_angle
    _geom_angle_publ_flag
    P1 Au1 Br1 . . 171.73(7) y
    P1 Au1 Au2 . 7_655 102.08(7) ?
    Br1 Au1 Au2 . 7_655 85.71(3) ?
    P2 Au2 Br2 . . 174.31(8) y
    P2 Au2 Au1 . 7_665 100.40(7) ?
    Br2 Au2 Au1 . 7_665 84.87(4) ?
    C4 P1 C1 . . 106.3(5) ?
    C4 P1 C10 . . 104.5(5) ?
    C1 P1 C10 . . 103.1(5) ?
    C4 P1 Au1 . . 111.2(4) ?
    C1 P1 Au1 . . 116.3(3) ?
    C10 P1 Au1 . . 114.3(4) ?
    C22 P2 C16 . . 105.9(5) ?
    C22 P2 C3 . . 105.7(5) ?
    C16 P2 C3 . . 103.0(5) ?
    C22 P2 Au2 . . 114.6(4) ?
    C16 P2 Au2 . . 112.5(4) ?
    C3 P2 Au2 . . 114.1(3) ?
    C2 C1 P1 . . 114.1(7) ?
    C2 C1 H1A . . 108.7 ?
    P1 C1 H1A . . 108.7 ?
    C2 C1 H1B . . 108.7 ?
    P1 C1 H1B . . 108.7 ?
    H1A C1 H1B . . 107.6 ?
    C3 C2 C1 . . 111.3(8) ?
    C3 C2 H2A . . 109.4 ?
    C1 C2 H2A . . 109.4 ?
    C3 C2 H2B . . 109.4 ?
    C1 C2 H2B . . 109.4 ?
    H2A C2 H2B . . 108.0 ?
    C2 C3 P2 . . 112.7(7) ?
    C2 C3 H3A . . 109.1 ?
    P2 C3 H3A . . 109.1 ?
    C2 C3 H3B . . 109.1 ?
    P2 C3 H3B . . 109.1 ?
    H3A C3 H3B . . 107.8 ?
    C5 C4 C9 . . 118.7(9) ?
    C5 C4 P1 . . 119.3(9) ?
    C9 C4 P1 . . 121.7(7) ?
    C6 C5 C4 . . 120.2(11) ?
    C6 C5 H5 . . 119.9 ?
    C4 C5 H5 . . 119.9 ?
    C7 C6 C5 . . 120.9(11) ?
    C7 C6 H6 . . 119.5 ?
    C5 C6 H6 . . 119.5 ?
    C6 C7 C8 . . 119.9(10) ?
    C6 C7 H7 . . 120.0 ?
    C8 C7 H7 . . 120.0 ?
    C9 C8 C7 . . 119.6(11) ?
    C9 C8 H8 . . 120.2 ?
    C7 C8 H8 . . 120.2 ?
    C8 C9 C4 . . 120.5(10) ?
    C8 C9 H9 . . 119.7 ?
    C4 C9 H9 . . 119.7 ?
    C11 C10 C15 . . 119.1(10) ?
    C11 C10 P1 . . 120.7(8) ?
    C15 C10 P1 . . 120.0(9) ?
    C12 C11 C10 . . 119.0(11) ?
    C12 C11 H11 . . 120.5 ?
    C10 C11 H11 . . 120.5 ?
    C13 C12 C11 . . 121.4(12) ?
    C13 C12 H12 . . 119.3 ?
    C11 C12 H12 . . 119.3 ?
    C14 C13 C12 . . 119.1(11) ?
    C14 C13 H13 . . 120.4 ?
    C12 C13 H13 . . 120.4 ?
    C15 C14 C13 . . 121.4(11) ?
    C15 C14 H14 . . 119.3 ?
    C13 C14 H14 . . 119.3 ?
    C14 C15 C10 . . 120.0(11) ?
    C14 C15 H15 . . 120.0 ?
    C10 C15 H15 . . 120.0 ?
    C21 C16 C17 . . 120.6(10) ?
    C21 C16 P2 . . 119.5(8) ?
    C17 C16 P2 . . 119.7(8) ?
    C18 C17 C16 . . 118.7(11) ?
    C18 C17 H17 . . 120.7 ?
    C16 C17 H17 . . 120.7 ?
    C19 C18 C17 . . 121.1(12) ?
    C19 C18 H18 . . 119.5 ?
    C17 C18 H18 . . 119.5 ?
    C18 C19 C20 . . 120.0(11) ?
    C18 C19 H19 . . 120.0 ?
    C20 C19 H19 . . 120.0 ?
    C19 C20 C21 . . 120.0(10) ?
    C19 C20 H20 . . 120.0 ?
    C21 C20 H20 . . 120.0 ?
    C16 C21 C20 . . 119.6(11) ?
    C16 C21 H21 . . 120.2 ?
    C20 C21 H21 . . 120.2 ?
    C23 C22 C27 . . 116.7(11) ?
    C23 C22 P2 . . 121.7(10) ?
    C27 C22 P2 . . 121.6(8) ?
    C24 C23 C22 . . 121.6(13) ?
    C24 C23 H23 . . 119.2 ?
    C22 C23 H23 . . 119.2 ?
    C25 C24 C23 . . 120.4(12) ?
    C25 C24 H24 . . 119.8 ?
    C23 C24 H24 . . 119.8 ?
    C24 C25 C26 . . 119.8(12) ?
    C24 C25 H25 . . 120.1 ?
    C26 C25 H25 . . 120.1 ?
    C25 C26 C27 . . 121.1(12) ?
    C25 C26 H26 . . 119.5 ?
    C27 C26 H26 . . 119.5 ?
    C26 C27 C22 . . 120.3(10) ?
    C26 C27 H27 . . 119.8 ?
    C22 C27 H27 . . 119.8 ?
loop_
    _geom_torsion_atom_site_label_1
    _geom_torsion_atom_site_label_2
    _geom_torsion_atom_site_label_3
    _geom_torsion_atom_site_label_4
    _geom_torsion_site_symmetry_1
    _geom_torsion_site_symmetry_2
    _geom_torsion_site_symmetry_3
    _geom_torsion_site_symmetry_4
    _geom_torsion
    _geom_torsion_publ_flag
    Br1 Au1 P1 C4 . . . . 33.0(7) ?
    Au2 Au1 P1 C4 7_655 . . . -127.3(4) ?
    Br1 Au1 P1 C1 . . . . 154.9(6) ?
    Au2 Au1 P1 C1 7_655 . . . -5.3(4) ?
    Br1 Au1 P1 C10 . . . . -85.0(6) ?
    Au2 Au1 P1 C10 7_655 . . . 114.7(4) ?
    Br2 Au2 P2 C22 . . . . 155.8(7) ?
    Au1 Au2 P2 C22 7_665 . . . -46.6(4) ?
    Br2 Au2 P2 C16 . . . . 34.8(9) ?
    Au1 Au2 P2 C16 7_665 . . . -167.6(4) ?
    Br2 Au2 P2 C3 . . . . -82.1(9) ?
    Au1 Au2 P2 C3 7_665 . . . 75.5(4) ?
    C4 P1 C1 C2 . . . . -171.0(7) ?
    C10 P1 C1 C2 . . . . -61.4(9) ?
    Au1 P1 C1 C2 . . . . 64.5(8) ?
    P1 C1 C2 C3 . . . . 170.0(7) ?
    C1 C2 C3 P2 . . . . -81.0(10) ?
    C22 P2 C3 C2 . . . . -176.9(7) ?
    C16 P2 C3 C2 . . . . -65.9(8) ?
    Au2 P2 C3 C2 . . . . 56.3(8) ?
    C1 P1 C4 C5 . . . . -163.6(9) ?
    C10 P1 C4 C5 . . . . 87.7(9) ?
    Au1 P1 C4 C5 . . . . -36.1(10) ?
    C1 P1 C4 C9 . . . . 22.4(11) ?
    C10 P1 C4 C9 . . . . -86.2(10) ?
    Au1 P1 C4 C9 . . . . 150.0(8) ?
    C9 C4 C5 C6 . . . . 1.1(16) ?
    P1 C4 C5 C6 . . . . -172.9(9) ?
    C4 C5 C6 C7 . . . . 0.6(18) ?
    C5 C6 C7 C8 . . . . -2.5(18) ?
    C6 C7 C8 C9 . . . . 2.7(18) ?
    C7 C8 C9 C4 . . . . -0.9(17) ?
    C5 C4 C9 C8 . . . . -1.0(17) ?
    P1 C4 C9 C8 . . . . 173.0(9) ?
    C4 P1 C10 C11 . . . . 32.3(10) ?
    C1 P1 C10 C11 . . . . -78.7(9) ?
    Au1 P1 C10 C11 . . . . 154.1(7) ?
    C4 P1 C10 C15 . . . . -153.9(9) ?
    C1 P1 C10 C15 . . . . 95.1(9) ?
    Au1 P1 C10 C15 . . . . -32.1(10) ?
    C15 C10 C11 C12 . . . . 1.7(16) ?
    P1 C10 C11 C12 . . . . 175.5(9) ?
    C10 C11 C12 C13 . . . . -0.8(17) ?
    C11 C12 C13 C14 . . . . -0.9(18) ?
    C12 C13 C14 C15 . . . . 1.8(18) ?
    C13 C14 C15 C10 . . . . -0.9(18) ?
    C11 C10 C15 C14 . . . . -0.8(16) ?
    P1 C10 C15 C14 . . . . -174.7(9) ?
    C22 P2 C16 C21 . . . . 53.7(10) ?
    C3 P2 C16 C21 . . . . -57.1(10) ?
    Au2 P2 C16 C21 . . . . 179.6(8) ?
    C22 P2 C16 C17 . . . . -130.5(9) ?
    C3 P2 C16 C17 . . . . 118.8(9) ?
    Au2 P2 C16 C17 . . . . -4.6(10) ?
    C21 C16 C17 C18 . . . . -1.1(17) ?
    P2 C16 C17 C18 . . . . -176.8(9) ?
    C16 C17 C18 C19 . . . . 1.8(18) ?
    C17 C18 C19 C20 . . . . -1.7(19) ?
    C18 C19 C20 C21 . . . . 0.8(19) ?
    C17 C16 C21 C20 . . . . 0.2(17) ?
    P2 C16 C21 C20 . . . . 176.0(9) ?
    C19 C20 C21 C16 . . . . -0.1(18) ?
    C16 P2 C22 C23 . . . . 31.6(12) ?
    C3 P2 C22 C23 . . . . 140.5(11) ?
    Au2 P2 C22 C23 . . . . -93.0(11) ?
    C16 P2 C22 C27 . . . . -149.1(9) ?
    C3 P2 C22 C27 . . . . -40.2(10) ?
    Au2 P2 C22 C27 . . . . 86.3(9) ?
    C27 C22 C23 C24 . . . . 1(2) ?
    P2 C22 C23 C24 . . . . -179.9(12) ?
    C22 C23 C24 C25 . . . . -2(2) ?
    C23 C24 C25 C26 . . . . 0(2) ?
    C24 C25 C26 C27 . . . . 1.9(19) ?
    C25 C26 C27 C22 . . . . -2.7(18) ?
    C23 C22 C27 C26 . . . . 1.3(17) ?
    P2 C22 C27 C26 . . . . -178.1(9) ?
