# Supplementary material for: [μ-1,3-Bis(diphenyl­phosphino)propane-κ2 P:P′]bis­[bromidogold(I)]
Source: Acta Crystallogr Sect E Struct Rep Online. 2010 Jan 16;66(Pt 2):m167. doi: 10.1107/S1600536810001406 (PMC2979952; doi:10.1107/S1600536810001406)
Supplement: Supplementary file 2 [file e-66-0m167-Isup2.hkl]

#
# h,k,l, Fc-squared, Fo-squared, sigma(Fo-squared) and status flag
#
data_I
_shelx_title '  _76'
_shelx_refln_list_code          4
_shelx_F_calc_maximum     1211.88
_exptl_crystal_F_000      3568.00
_reflns_d_resolution_high  0.7965
 
loop_
 _symmetry_equiv_pos_as_xyz
 'x, y, z'
 '-x+1/2, -y+1/2, z+1/2'
 'x+1/2, -y+1/2, -z'
 '-x, y, -z+1/2'
 '-x, -y, -z'
 'x-1/2, y-1/2, -z-1/2'
 '-x-1/2, y-1/2, z'
 'x, -y, z-1/2'
 
_cell_length_a    19.6096
_cell_length_b    14.3216
_cell_length_c    19.9578
_cell_angle_alpha  90.000
_cell_angle_beta   90.000
_cell_angle_gamma  90.000
 
_shelx_F_squared_multiplier     1.000
 
loop_
 _refln_index_h
 _refln_index_k
 _refln_index_l
 _refln_F_squared_calc
 _refln_F_squared_meas
 _refln_F_squared_sigma
 _refln_observed_status
   2   0   0   851473.38   436971.25   7969.71 o
   4   0   0   381663.03   225991.34   6253.30 o
   6   0   0   208451.20   137107.23   4598.12 o
   8   0   0   167283.63   133627.22   6681.87 o
  10   0   0   261937.08   246261.28   8544.69 o
  12   0   0    72049.11    72345.53  11970.41 o
  14   0   0   795895.75   768996.63  29263.09 o
  16   0   0   312191.22   342744.59  11592.90 o
  18   0   0      332.12     7489.13   2200.59 o
  20   0   0    30233.99    28964.80   5726.79 o
  22   0   0     7476.29    10955.92   2902.38 o
  24   0   0    10816.45    11114.16   2918.21 o
   1   1   0    67148.24    32251.57   2798.70 o
   3   1   0    14337.79    12404.14   1432.73 o
  11   1   0    35393.13    31414.52   3649.13 o
  13   1   0     2586.54     3748.09   1026.35 o
  15   1   0    38073.43    37411.48   4991.32 o
  17   1   0     4007.27     5922.65   1190.93 o
  19   1   0   120760.28   141474.52  10977.02 o
  21   1   0   315126.06   360590.84  16914.56 o
  23   1   0    83012.19    80142.23  10457.77 o
   2   2   0   461586.53   469302.75   3754.34 o
   4   2   0    34031.34    37369.27    888.37 o
   8   2   0    13159.89    12725.74   2739.91 o
  10   2   0    78523.85    67259.04   4522.13 o
  12   2   0    67575.78    61976.29   6545.53 o
  14   2   0   343278.38   286382.06  36388.68 o
  16   2   0   241570.97   244833.86  10847.08 o
  18   2   0     8086.85     8225.50   3351.22 o
  20   2   0    15881.32    19012.28   1844.27 o
  22   2   0      284.51     1553.77    981.50 o
  24   2   0     5169.01     5413.95   2706.98 o
   1   3   0    39579.95    46012.61   1112.61 o
   3   3   0    15806.58    14372.42    811.25 o
   5   3   0   133394.00   138146.55   7814.62 o
   7   3   0   363613.31   341421.22   7582.23 o
  11   3   0    58851.49    52953.14   5251.97 o
  13   3   0      237.79     1322.15    786.16 o
  15   3   0      642.50     2697.92   1056.19 o
  17   3   0      272.00     2004.65    804.85 o
  19   3   0    12793.70    16351.70   2132.87 o
  21   3   0   111506.45   128315.65  19600.15 o
  23   3   0    91726.80    90080.44   8881.38 o
   0   4   0   381364.81   398303.91   7273.07 o
   2   4   0   233411.48   234836.92   2226.84 o
   4   4   0    51486.45    47677.69    993.64 o
   6   4   0     5300.84     5855.56    612.93 o
   8   4   0    24538.52    23808.69   2277.58 o
  10   4   0      672.11     -523.96    834.46 o
  12   4   0    29259.27    28602.29   2576.20 o
  14   4   0   223173.30   207470.89   7616.08 o
  16   4   0   250405.98   156557.95   8516.77 o
  18   4   0    30815.59    26821.77   4498.86 o
  20   4   0     6842.78     6729.23   1611.20 o
  22   4   0       35.10     4016.62   1780.98 o
  24   4   0     5132.28     6329.16   2215.11 o
   1   5   0    23079.56    24570.81    981.52 o
   3   5   0     2944.10     3078.02    364.05 o
   5   5   0    85949.94    89218.19   1919.15 o
   7   5   0   311279.25   306684.00   6166.44 o
   9   5   0   306602.38   278027.59  12356.23 o
  11   5   0    36943.63    25693.64   2928.68 o
  13   5   0     6154.89     4063.44   1041.03 o
  15   5   0       70.56     1828.60   1513.24 o
  17   5   0    12785.02    14240.68   4734.19 o
  19   5   0      364.32     2946.53    885.18 o
  21   5   0    80111.23    79295.38   6088.65 o
  23   5   0    61435.59    66452.00  12524.68 o
   0   6   0   114297.11   109293.08   4510.50 o
   2   6   0    63218.44    59118.75   1529.20 o
   4   6   0    25627.58    25673.73   1818.79 o
   6   6   0      966.33      827.62    332.53 o
   8   6   0     7419.15     9922.11    974.99 o
  10   6   0    21908.02    22385.27   2654.23 o
  12   6   0   119234.48   112648.06   5562.30 o
  14   6   0    64528.29    62335.20   6018.25 o
  16   6   0    48400.70    44416.23   2641.48 o
  18   6   0    25464.58    23639.64   2157.73 o
  20   6   0     2817.76     2309.19   1402.73 o
  22   6   0      655.68     3586.64   1306.66 o
   1   7   0     3282.77     5167.77    651.33 o
   3   7   0      653.12     1718.21    394.95 o
   5   7   0    87917.66    90851.46   2251.11 o
   7   7   0   254301.58   255228.92   7964.50 o
   9   7   0   132597.42   138835.75   4006.97 o
  11   7   0    11836.36    12012.73   1566.38 o
  13   7   0     6600.55     5313.31   1352.56 o
  15   7   0      504.57     1323.32   2486.29 o
  17   7   0     6962.26     6351.31   1135.29 o
  19   7   0    26954.05    24756.96   2387.38 o
  21   7   0     8117.47     6522.69   1866.73 o
   0   8   0    13429.04    17378.50   6008.34 o
   2   8   0    24546.36    24555.51   1259.82 o
   4   8   0   113375.01   112426.00   2630.57 o
   6   8   0    82335.25    85627.73   2048.01 o
   8   8   0     1253.78      954.55    321.56 o
  10   8   0    98271.19    95475.13   4649.56 o
  12   8   0   102146.75    93153.13   5569.19 o
  14   8   0    26802.70    22772.18   2017.14 o
  16   8   0     4298.25     1093.75    926.64 o
  18   8   0     1927.14     2914.30    688.95 o
  20   8   0    52456.33    46148.64   3998.09 o
  22   8   0    14609.06    12865.38   2494.35 o
   1   9   0      354.38     1515.52    457.96 o
   3   9   0     7164.28     8304.63    800.16 o
   5   9   0    11824.08    11542.49    980.47 o
   7   9   0    17368.84    16931.27   1092.77 o
   9   9   0    20757.67    23813.99   1509.59 o
  11   9   0    12981.09    16897.96   1878.01 o
  13   9   0     3529.34     3161.40    698.66 o
  15   9   0    13071.33    13632.00   2276.19 o
  17   9   0    34835.26    31295.49   3166.68 o
  19   9   0     9643.26     9908.10   1520.60 o
  21   9   0      197.19     1498.95   1026.97 o
   0  10   0    36605.09    42620.21   5101.08 o
   2  10   0    10424.66    11201.79    983.49 o
   4  10   0   188893.84   200938.95   3702.44 o
   6  10   0    88838.65    93962.98   2721.08 o
   8  10   0    12851.37    15205.46   1113.10 o
  10  10   0    76520.29    84426.78   3264.38 o
  12  10   0    16712.59    11328.83   2524.57 o
  14  10   0    12030.15    11508.08   1528.66 o
  16  10   0      834.44     1386.17    639.28 o
  18  10   0    15403.22    13539.27   2660.93 o
  20  10   0    19240.52    16048.01   2187.22 o
   1  11   0    63163.51    64820.52   3131.19 o
   3  11   0   114099.33   121617.70   2754.05 o
   5  11   0      745.41      817.23    282.80 o
   7  11   0    29026.20    32710.60   1677.17 o
   9  11   0     9225.08     9327.77    990.46 o
  11  11   0    78748.13    85539.80   3885.36 o
  13  11   0    10156.68     7608.36   1476.98 o
  15  11   0    32071.55    32205.15   3001.23 o
  17  11   0    32369.88    26793.66   2943.22 o
  19  11   0       67.92     2221.68   1200.62 o
   0  12   0   109848.60   115859.00  53570.42 o
   2  12   0      886.17     1293.30    391.38 o
   4  12   0   189514.19   198112.14   4913.84 o
   6  12   0    91582.35    97246.04   3201.02 o
   8  12   0    39088.88    43355.52   1803.05 o
  10  12   0   101697.07   111507.73   4852.69 o
  12  12   0      284.35      241.24   2046.30 o
  14  12   0    50599.52    46041.71   7422.41 o
  16  12   0     1655.22     1920.61    753.96 o
  18  12   0    41822.13    37226.63   3814.11 o
   1  13   0    56331.04    54992.94   2649.25 o
   3  13   0   127701.76   132036.75   3341.55 o
   5  13   0     3378.15     2833.99    435.36 o
   7  13   0    97806.45   109607.17   3403.23 o
   9  13   0    10430.75    11316.12   1079.15 o
  11  13   0    76501.44    85142.09   3783.49 o
  13  13   0    40985.59    40941.12   3669.17 o
  15  13   0     7027.14     6323.52   2608.79 o
  17  13   0    40362.35    34735.30   3269.89 o
   0  14   0    65887.37    75062.33   4269.24 o
   2  14   0     5062.55     4116.22    616.85 o
   4  14   0    21150.14    19288.36   1677.71 o
   6  14   0    12987.17    12662.12   1756.21 o
   8  14   0    11266.42    11493.17   1277.95 o
  10  14   0    33106.68    37672.45   2828.19 o
  12  14   0     1012.38     2308.80    818.68 o
  14  14   0    29360.41    27480.06   4211.74 o
   1  15   0     4929.54     4951.70    684.93 o
   3  15   0    26172.76    25777.47   2113.04 o
   5  15   0     1586.63     1437.21    374.98 o
   7  15   0    32389.62    34445.51   1173.42 o
   9  15   0    20081.82    19950.05   1938.36 o
  11  15   0     4895.90     3495.78   1646.81 o
  13  15   0    46268.48    49881.54   6648.52 o
   0  16   0     3524.47     1658.51    483.90 o
   2  16   0     7773.81     5986.10    818.84 o
   4  16   0     2870.63     2227.14    884.52 o
   6  16   0      381.30      766.34    497.34 o
   8  16   0      779.36     1917.71    675.86 o
  10  16   0     2711.89     3017.04    665.17 o
   1  17   0     7391.16     5297.34    734.39 o
   3  17   0    16222.52    11621.41   2854.57 o
   5  17   0      629.05      841.04    424.09 o
   7  17   0    39273.34    38130.19   3129.73 o
   1   1   1     4401.19     4575.86    328.67 o
   2   1   1    13709.30    15943.68    366.29 o
   3   1   1      699.49      855.27    125.07 o
   4   1   1      274.58      959.70    205.62 o
   5   1   1      282.66      837.52    310.69 o
   6   1   1    15926.88    13491.36   1048.29 o
   7   1   1     1440.33      787.28    343.96 o
   8   1   1      808.16       51.97    978.11 o
   9   1   1     2350.69     3440.24    694.44 o
  10   1   1      213.85     1864.06    822.84 o
  11   1   1        2.13      516.16    372.58 o
  12   1   1    15005.32    17260.37   2153.46 o
  13   1   1    11461.58    12374.33   1331.46 o
  14   1   1      413.98     2389.99    951.03 o
  15   1   1     2054.98     2548.08    875.61 o
  16   1   1     3215.62     4911.04    918.53 o
  17   1   1     5588.85     4728.83    908.47 o
  18   1   1     9221.47    10147.98   1023.64 o
  19   1   1     2697.16     2770.67    742.42 o
  20   1   1      602.51     4306.05    823.22 o
  21   1   1     4185.77     5380.47   1182.27 o
  22   1   1     1763.07     2813.20    954.68 o
  23   1   1     4561.93     5179.37   1059.13 o
  24   1   1     1318.00     1726.51   1040.45 o
   0   2   1    47143.52    50412.50   1055.15 o
   1   2   1    21559.31    20215.33    380.51 o
   2   2   1    14991.91    14281.49    286.43 o
   3   2   1    38728.88    39327.34    542.35 o
   4   2   1     6354.21    10129.27    548.98 o
   5   2   1    91426.41    82582.84   2769.11 o
   6   2   1     9146.42     7671.31    739.71 o
   7   2   1    51503.59    44321.51   2586.19 o
   8   2   1     2397.94     1144.03    451.91 o
   9   2   1    21417.91    21821.80   1864.80 o
  10   2   1    21990.58    16647.79   1256.44 o
  11   2   1    61495.88    54676.05   3962.14 o
  12   2   1    38546.64    29043.12   2269.63 o
  13   2   1     7205.89     6395.23    945.39 o
  14   2   1     4527.21     3076.32   1244.26 o
  15   2   1    14122.97    15786.53   1604.57 o
  16   2   1    39811.87    43775.84   2703.45 o
  17   2   1     4288.26     4048.36    867.93 o
  18   2   1     1416.45     3028.74   1433.29 o
  19   2   1    15432.58    17818.53   1531.30 o
  20   2   1    26887.96    30600.38   2033.95 o
  21   2   1    21269.18    22007.16   1832.34 o
  22   2   1     2505.10     4649.60    745.61 o
  23   2   1     1733.28     1527.36   1481.43 o
  24   2   1     9269.11     9676.67   1414.76 o
   1   3   1    26683.55    26079.65    535.04 o
   2   3   1     2280.33     4912.73    335.28 o
   3   3   1     4500.81     4667.16    262.47 o
   4   3   1    12381.48    13152.76    488.29 o
   5   3   1    21886.02    21621.65    562.89 o
   6   3   1    10384.08     9882.12    607.48 o
   7   3   1       66.49      285.79    264.36 o
   8   3   1     6862.80     5415.49    920.37 o
   9   3   1        0.54     1185.74    551.79 o
  10   3   1    14140.89    13146.96   1079.80 o
  11   3   1     2451.14     2932.01    620.06 o
  12   3   1     4806.59     5128.70    562.38 o
  13   3   1     4492.53     4851.69    882.31 o
  14   3   1     5756.87     4067.37   1320.05 o
  15   3   1       89.61     1771.71    818.03 o
  16   3   1    40034.49    34176.63   2306.05 o
  17   3   1     4403.60     3910.61    859.41 o
  18   3   1    25552.90    25233.61   2570.35 o
  19   3   1     1368.12     2596.98    712.47 o
  20   3   1     3150.10     5763.07   1881.02 o
  21   3   1     6653.97     6565.70   2306.27 o
  22   3   1      484.28     1960.73    555.48 o
  23   3   1     4094.49     4383.23    917.55 o
  24   3   1     9928.79     9222.96   1304.82 o
   0   4   1    84250.42    73056.65   9052.13 o
   1   4   1     1294.18      707.06    226.47 o
   2   4   1     6619.65     6714.45    385.48 o
   3   4   1    88127.47    85539.50   1178.13 o
   4   4   1   123411.81   125496.83   1174.79 o
   5   4   1   289807.97   290944.38   2604.48 o
   6   4   1   111012.52   109272.07   3200.16 o
   7   4   1    30055.89    32860.45   2308.86 o
   8   4   1    18384.80    15757.23   1256.20 o
   9   4   1    68003.23    57442.26   2896.38 o
  10   4   1   120193.20   107101.43   7907.83 o
  11   4   1   102418.27    85345.84   3220.93 o
  12   4   1    12050.27    11312.92    895.76 o
  13   4   1      207.38      619.63    665.13 o
  14   4   1    21524.46    19674.17   1270.53 o
  15   4   1     6600.79     6997.50    799.66 o
  16   4   1     9318.33     5435.67    990.30 o
  17   4   1     4439.26     2875.01    648.59 o
  18   4   1    10455.97     8443.74   1083.22 o
  19   4   1    36395.44    32836.74   3135.52 o
  20   4   1    21502.93    22776.19   1889.34 o
  21   4   1    11563.34    14545.27   1707.07 o
  22   4   1      409.77      506.81   1223.68 o
  23   4   1     4737.58     3926.30   1414.24 o
   1   5   1    44460.04    44229.48   1055.53 o
   2   5   1   155828.98   153959.19   2041.42 o
   3   5   1    90804.37    93866.84   1361.86 o
   4   5   1    69818.07    69370.76   1175.55 o
   5   5   1     7652.91     7364.66    385.12 o
   6   5   1     2062.30     2361.84    201.14 o
   7   5   1    25579.32    25433.37    954.12 o
   8   5   1     2624.77     2868.94    363.66 o
   9   5   1    15528.85    16010.90   1269.78 o
  10   5   1   164373.13   153426.03   3949.99 o
  11   5   1    80225.62    71415.76   3574.22 o
  12   5   1   116953.31    92393.02   8008.54 o
  13   5   1    14410.23     9359.58   1264.84 o
  14   5   1     1299.49     2037.02    412.92 o
  15   5   1    35667.05    32656.68   1718.58 o
  16   5   1    74670.10    63309.58   4823.05 o
  17   5   1    45594.95    37122.70   3427.28 o
  18   5   1     9620.70     5815.90    984.42 o
  19   5   1     7091.88     7283.50   1181.19 o
  20   5   1     2406.44     2664.40    630.89 o
  21   5   1    20327.46    17231.16   1984.19 o
  22   5   1      298.55     1594.76    595.64 o
  23   5   1      972.56     3409.76   1192.17 o
   0   6   1   337763.84   334525.19   4760.66 o
   1   6   1    67404.38    59769.34   2335.20 o
   2   6   1     8465.29     8248.52    495.96 o
   3   6   1   200073.92   198281.19   2067.97 o
   4   6   1   354114.94   355878.44   2656.07 o
   5   6   1   366627.31   371557.06   3224.16 o
   6   6   1   183365.48   193661.84   2207.93 o
   7   6   1     2467.77     2377.30    245.50 o
   8   6   1    73500.08    73854.27   1710.74 o
   9   6   1   315692.53   311314.38   7861.78 o
  10   6   1   203069.64   184971.28   8941.63 o
  11   6   1   175959.55   158350.47   3962.14 o
  12   6   1     2608.65     2421.95    584.41 o
  13   6   1     1077.07     1284.42    771.71 o
  14   6   1    70215.73    68598.53   4163.02 o
  15   6   1     4406.57     4937.31    803.78 o
  16   6   1    12434.88    12537.68   1216.71 o
  17   6   1    50545.14    45570.77   2552.49 o
  18   6   1    33811.64    30937.28   1800.89 o
  19   6   1    94381.88    77200.66   7678.11 o
  20   6   1    31301.88    26487.68   2229.36 o
  21   6   1     9353.58     5163.02   1361.33 o
  22   6   1     2074.53     2497.82   1091.07 o
  23   6   1    27412.09    25638.83   2317.98 o
   1   7   1    52827.07    50855.23   1292.63 o
   2   7   1   207055.33   198816.34   2652.11 o
   3   7   1   116583.41   119888.20   1595.16 o
   4   7   1   149834.98   148079.45   1711.37 o
   5   7   1     1814.58     1590.68    208.59 o
   6   7   1      929.80     1246.20    185.11 o
   7   7   1    73162.02    76970.20   1292.82 o
   8   7   1      851.90      841.51    203.13 o
   9   7   1        3.13      421.13    440.33 o
  10   7   1   121356.76   121561.67   3331.30 o
  11   7   1    73085.32    69322.05   2609.41 o
  12   7   1   207570.75   176942.94   6768.21 o
  13   7   1    17085.82    15807.34   1330.47 o
  14   7   1     1137.01      814.96    714.94 o
  15   7   1    26064.36    23969.54   1639.00 o
  16   7   1    43822.05    41387.65   2408.07 o
  17   7   1    47958.28    44818.25   2380.62 o
  18   7   1    41333.93    41032.64   2635.50 o
  19   7   1      308.43     1277.71    493.44 o
  20   7   1       50.01     3700.35    753.56 o
  21   7   1    15065.92     9795.99   1189.69 o
  22   7   1     1810.33     1069.79    680.08 o
   0   8   1     9071.18     9041.81    946.76 o
   1   8   1     2019.38     2751.38    350.15 o
   2   8   1      249.15      309.69    252.64 o
   3   8   1    89697.23    86327.44   1362.79 o
   4   8   1    57897.98    57114.06   1175.49 o
   5   8   1   142417.23   146809.09   2416.95 o
   6   8   1    48449.77    50598.85   1179.76 o
   7   8   1      740.30      876.09    162.07 o
   8   8   1    12130.39    13840.56    717.94 o
   9   8   1   113763.68   118173.68   2539.49 o
  10   8   1    51332.29    52800.39   1869.83 o
  11   8   1   109350.80   114827.70   4074.74 o
  12   8   1     4322.19     5546.91   1097.29 o
  13   8   1    18014.39    14203.57   1461.85 o
  14   8   1    16000.95    14534.57   1219.97 o
  15   8   1     1333.51     1297.31    524.68 o
  16   8   1     6298.52     6665.98    838.46 o
  17   8   1    47013.29    43683.92   2593.46 o
  18   8   1    15208.81    14957.69   2013.94 o
  19   8   1    74204.93    66719.88   3141.29 o
  20   8   1    23433.94    19658.37   1393.31 o
  21   8   1    11148.52     8152.71   1157.03 o
  22   8   1      153.94     2493.52    622.83 o
   1   9   1    11870.02    14429.83   1085.45 o
   2   9   1    75460.31    74216.08   1251.71 o
   3   9   1    37571.20    38957.43    848.00 o
   4   9   1   127518.20   128983.86   2190.01 o
   5   9   1     9374.81     8366.36    516.53 o
   6   9   1    66985.81    69927.82   1220.22 o
   7   9   1     4637.04     6405.29    480.97 o
   8   9   1    35567.36    36413.89    733.41 o
   9   9   1     4768.80     5574.85    464.45 o
  10   9   1    49836.09    52908.33   1444.91 o
  11   9   1    12830.71    14556.07   1010.66 o
  12   9   1    85495.68    69911.31   9604.17 o
  13   9   1    34089.44    33685.09   2249.00 o
  14   9   1    27856.32    24747.66   1971.09 o
  15   9   1        3.50      755.46    811.70 o
  16   9   1    18715.51    17478.63   1637.01 o
  17   9   1    26007.18    24637.13   1989.50 o
  18   9   1    49003.06    44676.21   2218.79 o
  19   9   1     9539.99     9065.29    943.70 o
  20   9   1    14696.67    13227.78   1139.51 o
  21   9   1      691.87     1501.83    630.87 o
   0  10   1     4063.73     2572.31    696.37 o
   1  10   1    72624.33    72251.60   2217.02 o
   2  10   1     4802.74     4414.91    413.36 o
   3  10   1    57162.55    56054.45   1276.22 o
   4  10   1     3982.14     4331.50    420.69 o
   5  10   1    32603.71    33127.02    930.94 o
   6  10   1     1778.68     1404.56    247.49 o
   7  10   1      511.41      937.96    350.76 o
   8  10   1      167.55     1086.76    284.32 o
   9  10   1    24047.42    29186.67   1092.04 o
  10  10   1     6809.22     7526.55    721.36 o
  11  10   1    78394.88    80749.20   2429.13 o
  12  10   1     5812.31     4868.77    838.04 o
  13  10   1    40319.27    38159.10   2639.57 o
  14  10   1       40.47      825.26    425.42 o
  15  10   1    20076.62    18900.25   1564.35 o
  16  10   1       89.29     1076.49    588.15 o
  17  10   1    25570.77    22743.98   2073.14 o
  18  10   1     8096.25     4784.35   1081.52 o
  19  10   1    38810.06    32311.08   2053.20 o
  20  10   1    12324.98    11494.47   1130.30 o
   1  11   1     9931.87    12283.61   1040.49 o
   2  11   1    83571.27    85341.55   1795.24 o
   3  11   1    34930.23    36443.59   1104.11 o
   4  11   1   109468.77   113854.41   2308.87 o
   5  11   1     7233.04     6945.51    535.45 o
   6  11   1    29658.70    33334.48   1066.94 o
   7  11   1     6720.40     7324.40    493.45 o
   8  11   1     5984.13     7461.18    580.08 o
   9  11   1      993.21      716.86    289.01 o
  10  11   1    29227.65    32808.33   1490.79 o
  11  11   1    13457.12    13731.63   1033.45 o
  12  11   1    49726.88    54918.92   3494.83 o
  13  11   1    26264.50    29422.33   1991.21 o
  14  11   1    16249.64    15463.74   1530.25 o
  15  11   1     1806.80     2233.25    661.01 o
  16  11   1    20282.18    16870.15   1713.05 o
  17  11   1    15975.77    11816.87   1309.84 o
  18  11   1    65912.14    56458.57   5568.44 o
  19  11   1    17454.87    15371.51   2740.11 o
   0  12   1       95.33     2991.94    816.28 o
   1  12   1    90397.27    94658.98   2817.41 o
   2  12   1     4030.55     3671.49    386.40 o
   3  12   1    96085.73   101298.73   2038.52 o
   4  12   1     7060.15     6681.78    541.15 o
   5  12   1    48391.47    48038.80   1363.49 o
   6  12   1      257.97      788.21    215.25 o
   7  12   1      763.48      410.81    270.07 o
   8  12   1     5141.93     6251.42    507.17 o
   9  12   1    11772.85    12988.51    714.74 o
  10  12   1     5808.11     5216.15    713.98 o
  11  12   1    20157.81    21210.63   1400.79 o
  12  12   1        7.10      983.25    444.69 o
  13  12   1    16689.48    16722.41   1404.51 o
  14  12   1        4.68      831.78    473.16 o
  15  12   1    28977.40    24606.42   2308.75 o
  16  12   1     5424.30     5880.68    942.43 o
  17  12   1    35432.09    34603.96   2800.86 o
  18  12   1     9274.64     8592.32   1313.45 o
   1  13   1    13617.96    12107.45    814.59 o
   2  13   1    70352.59    72945.80   1508.41 o
   3  13   1    30630.94    29859.26   1299.41 o
   4  13   1    77222.22    78345.20   1622.86 o
   5  13   1     1205.00     1058.61    240.53 o
   6  13   1    22391.78    20105.30    974.88 o
   7  13   1     2306.95     1867.99    463.52 o
   8  13   1    24856.28    28501.96   1178.89 o
   9  13   1      302.32      862.90    263.59 o
  10  13   1    36060.54    39517.60   1212.49 o
  11  13   1    15466.86    15313.59   1328.52 o
  12  13   1    32081.80    35446.30   2487.81 o
  13  13   1     5240.13     4056.47    960.29 o
  14  13   1     1166.77     2093.00    497.50 o
  15  13   1      459.57     1251.21    496.39 o
  16  13   1    12355.81    11634.71   1383.17 o
   0  14   1     7732.98     8057.67   1049.18 o
   1  14   1    87437.56    90222.77   2580.58 o
   2  14   1     6621.22     5200.97    463.85 o
   3  14   1    43004.97    42629.11   1652.27 o
   4  14   1      275.11      448.89    176.02 o
   5  14   1     9405.81     9262.61    829.57 o
   6  14   1     3613.36     3380.48    651.52 o
   7  14   1      858.77     1475.85    320.20 o
   8  14   1     4334.50     4954.79    523.29 o
   9  14   1     1090.83     1380.29    220.78 o
  10  14   1       98.61      488.24    269.16 o
  11  14   1     1991.14     2351.99    525.63 o
  12  14   1     1794.85     2186.18    583.81 o
  13  14   1    32391.65    31054.11   2382.07 o
  14  14   1     2565.27     4113.08    844.53 o
  15  14   1    46530.57    44801.55   3017.56 o
   1  15   1        5.80      957.50    311.92 o
   2  15   1     4840.21     4817.30    477.09 o
   3  15   1      148.20      759.53    338.83 o
   4  15   1    23988.56    22642.45   1479.52 o
   5  15   1     3225.21     2938.47    438.79 o
   6  15   1    37917.40    37659.86   1482.28 o
   7  15   1     6224.41     5985.98    522.14 o
   8  15   1    44902.17    49526.23   1730.94 o
   9  15   1     2148.64      896.55    331.20 o
  10  15   1    22866.10    21660.16   1098.22 o
  11  15   1      333.81      149.23    555.16 o
  12  15   1     3211.51     3431.25    647.20 o
  13  15   1      354.92     2312.83    506.47 o
   0  16   1    23559.52    26018.84   2727.18 o
   1  16   1    67245.44    69914.72   1287.28 o
   2  16   1     7261.24     5716.52    827.47 o
   3  16   1    12934.71    12602.80   1443.69 o
   4  16   1     2278.42     1582.61    258.00 o
   5  16   1        2.27      425.26    229.60 o
   6  16   1     1873.49     1847.35    392.81 o
   7  16   1       26.67      713.51    191.64 o
   8  16   1     2253.89     2753.45    554.90 o
   9  16   1      409.36     1035.11    332.93 o
  10  16   1     2427.53     2538.50    508.80 o
  11  16   1     9296.46     7834.79    890.36 o
   1  17   1     3426.80     2771.00    326.34 o
   2  17   1     1151.28     1152.80    253.61 o
   3  17   1     7740.87     5906.69    666.26 o
   4  17   1    10439.52     8402.08    997.19 o
   5  17   1     3054.17     1939.67    312.12 o
   6  17   1    69505.95    78339.29   2299.06 o
   7  17   1    25563.29    24698.85   1550.15 o
   0   0   2   437649.63   187307.98   5093.14 o
   2   0   2   199621.45   167246.08   4663.17 o
   3   0   2    21425.11    18582.95   1381.78 o
   4   0   2   593156.75   413211.28   8054.70 o
   5   0   2   864996.19   639162.56   8778.93 o
   6   0   2    36166.79    29349.31   1908.59 o
   7   0   2    22663.09    19980.26   1645.98 o
   8   0   2      105.37      695.07   2152.53 o
   9   0   2   498933.13   497861.13   7823.57 o
  10   0   2    26724.52    30929.58   3646.64 o
  11   0   2   102918.13   108402.81   5066.18 o
  12   0   2    82124.59    83126.40   3755.44 o
  13   0   2   337032.25   343356.78   7348.35 o
  14   0   2   127387.61   148820.67   6820.71 o
  15   0   2   464557.97   519445.44  15691.21 o
  16   0   2    66273.31    75357.12   6013.41 o
  17   0   2     4731.15     6074.08   2189.40 o
  18   0   2    38459.51    42238.00   4671.39 o
  19   0   2    62257.56    69933.32   6744.34 o
  20   0   2     2895.16     4891.90   1584.28 o
  21   0   2     9156.06    10084.76   1874.67 o
  22   0   2       11.24     1206.58   1791.81 o
  23   0   2    29561.18    34642.87   4331.17 o
  24   0   2     2281.16     3541.80   1418.20 o
   1   1   2     4827.27     4974.58    194.45 o
   2   1   2   128318.80   125691.89   1579.26 o
   3   1   2    24306.28    22149.90    755.52 o
   4   1   2        5.32      993.39    249.65 o
   5   1   2   159786.13   127319.37   2198.21 o
   6   1   2   598740.69   469511.81   5529.45 o
   7   1   2   162848.13   119241.00   3239.22 o
   8   1   2   230313.45   148454.58   5140.30 o
   9   1   2   180148.73   132143.78   5566.86 o
  10   1   2    16699.35    18206.44   1425.44 o
  11   1   2    63012.82    54435.68   5108.28 o
  12   1   2    64207.68    68107.49   3170.72 o
  13   1   2     2470.79     4923.79    749.36 o
  14   1   2    17760.21    22551.42   1860.03 o
  15   1   2    12185.85    11779.56   1377.40 o
  16   1   2   157147.53   194057.95   8150.93 o
  17   1   2    18567.05    20567.64   1329.53 o
  18   1   2      729.08     2299.22    833.78 o
  19   1   2    34100.94    41153.78   3107.38 o
  20   1   2   126226.00   154241.27   8123.46 o
  21   1   2    63512.50    73193.38   6186.57 o
  22   1   2    76073.14    96076.59   5954.13 o
  23   1   2    52109.89    52460.90   4023.70 o
  24   1   2       52.38     2671.69   1595.71 o
   0   2   2   275366.56   275073.72   6587.67 o
   1   2   2   337297.63   339475.63   2560.05 o
   2   2   2   234465.61   244798.84   2838.62 o
   3   2   2     8509.90    10330.13    552.39 o
   4   2   2    13338.61    13575.78    743.70 o
   5   2   2   230077.70   200848.94   4182.35 o
   6   2   2    18754.32    17520.84   1146.42 o
   7   2   2     6020.56     4770.58    478.02 o
   8   2   2      854.20      891.12    512.04 o
   9   2   2    80145.72    69689.05   2581.43 o
  10   2   2    36018.83    36771.09   2065.33 o
  11   2   2    20155.84    17655.88   1418.99 o
  12   2   2    65230.68    46643.79   6810.93 o
  13   2   2    94407.62    85948.73   3280.22 o
  14   2   2    76290.73    81225.54   5689.58 o
  15   2   2   261454.44   266784.31   7280.31 o
  16   2   2    88008.73    93524.55   5254.97 o
  17   2   2    24269.62    29061.53   2084.99 o
  18   2   2    26365.39    29006.81   2060.93 o
  19   2   2    25737.18    28761.44   2564.75 o
  20   2   2     5698.60     6863.50    870.92 o
  21   2   2    14767.52    15888.96   1330.97 o
  22   2   2      201.41     3164.35    718.88 o
  23   2   2     5941.46     8454.29   1185.67 o
  24   2   2     3492.24     5049.79    992.85 o
   1   3   2     9835.73    11549.29    655.32 o
   2   3   2    44841.98    43792.15    819.85 o
   3   3   2   166079.25   173302.86   1729.68 o
   4   3   2    18651.90    18056.10    525.95 o
   5   3   2   184205.42   186544.75   4323.78 o
   6   3   2    62229.99    64760.81   1751.33 o
   7   3   2   236327.28   235335.06  13085.34 o
   8   3   2   116859.66   104111.55   3603.25 o
   9   3   2   118828.26   102861.18   5974.91 o
  10   3   2    27405.35    23695.05   1550.20 o
  11   3   2    55785.30    54477.19   2417.21 o
  12   3   2     6992.67     6967.53   1182.29 o
  13   3   2    13557.44    14634.59   1208.13 o
  14   3   2     3906.35     3440.18   1092.19 o
  15   3   2     1062.31     2156.58    621.07 o
  16   3   2    12331.89    15145.15   1292.79 o
  17   3   2     5349.77     6915.35    948.20 o
  18   3   2     1555.50     3399.31   2075.50 o
  19   3   2    39351.20    40788.27   4623.41 o
  20   3   2    29260.21    31156.94   2533.14 o
  21   3   2    46318.64    54840.29   4038.74 o
  22   3   2    81444.48    82883.33   5254.87 o
  23   3   2    32106.15    31417.32   2330.44 o
  24   3   2    11022.10     9800.77   1292.64 o
   0   4   2   295977.97   290787.34  11602.91 o
   1   4   2   188519.92   186098.63   2335.54 o
   2   4   2   170964.45   167383.13   2463.20 o
   3   4   2    59711.67    54442.08    846.74 o
   4   4   2    39148.88    37639.95    579.15 o
   5   4   2     1606.36     2262.81    211.14 o
   6   4   2     3363.27     2993.12    357.38 o
   7   4   2      167.74      648.45    349.25 o
   8   4   2     4215.31     5462.64    566.83 o
   9   4   2     2637.23     2559.35    409.93 o
  10   4   2    36259.10    33126.82   2249.72 o
  11   4   2     6350.72     5634.03    764.73 o
  12   4   2    83761.86    79482.73   3283.74 o
  13   4   2    22643.40    24452.68   1384.92 o
  14   4   2   102246.88    88307.31   3498.41 o
  15   4   2   146011.78   130383.27   3870.06 o
  16   4   2    73560.96    70306.93   4782.36 o
  17   4   2    30249.46    24954.82   3207.81 o
  18   4   2    37736.88    35448.40   3155.43 o
  19   4   2    11201.17    12034.83   1342.23 o
  20   4   2     8402.24     9855.06   1213.95 o
  21   4   2    11798.36    10982.32   1915.93 o
  22   4   2       98.19     1882.56    758.15 o
  23   4   2     2927.89     4577.56    975.80 o
   1   5   2      117.05      513.50    381.93 o
   2   5   2     2062.77     2367.50    260.87 o
   3   5   2    32401.18    32248.86    659.76 o
   4   5   2      218.56      304.75     95.90 o
   5   5   2    70017.38    66807.51   1244.15 o
   6   5   2    82560.38    85117.78   2048.97 o
   7   5   2   150569.81   151032.33   2430.68 o
   8   5   2   120312.30   124953.66   2464.32 o
   9   5   2   101323.82    92774.83   3033.31 o
  10   5   2    23881.00    21158.11   2413.80 o
  11   5   2    35729.06    33056.50   2864.50 o
  12   5   2    12307.69    10622.02   1043.66 o
  13   5   2    16288.06    14073.33   1096.76 o
  14   5   2    32729.26    30400.32   2152.26 o
  15   5   2     2228.53     3751.36    608.03 o
  16   5   2      290.12     1774.85    620.75 o
  17   5   2     8841.19     7914.00   1426.32 o
  18   5   2     7214.55     6113.60   1061.49 o
  19   5   2    12199.42    13306.00   1540.60 o
  20   5   2     6783.88     5872.22   1562.77 o
  21   5   2    22107.78    18806.42   2388.13 o
  22   5   2    68173.97    68284.74   4881.33 o
  23   5   2    11756.12    10349.24   1367.65 o
   0   6   2    42245.23    41839.68   1506.17 o
   1   6   2    34170.66    31398.31    986.39 o
   2   6   2    32163.09    29553.27    712.32 o
   3   6   2     7670.47     8267.86    517.12 o
   4   6   2    26768.06    25504.79    669.46 o
   5   6   2     6436.18     6950.50    407.92 o
   6   6   2      826.84      864.61    127.10 o
   7   6   2     7026.97     7771.47    527.26 o
   8   6   2     7893.01     8639.90    641.33 o
   9   6   2      489.92     1185.33    316.21 o
  10   6   2    10917.22    11928.10    891.41 o
  11   6   2    10341.16     8849.41    915.54 o
  12   6   2    66848.78    57954.31   3428.55 o
  13   6   2    32672.43    32033.50   2055.62 o
  14   6   2    65056.34    67061.08   2986.03 o
  15   6   2    11355.10    10123.77    978.61 o
  16   6   2    41357.10    40705.45   2414.79 o
  17   6   2      214.81     2616.12    638.99 o
  18   6   2    11818.18     8137.75   2057.52 o
  19   6   2      173.65     1129.69    576.29 o
  20   6   2     3294.21     1683.82    788.95 o
  21   6   2      603.68     1921.63   1252.44 o
  22   6   2       32.85     2018.29    591.36 o
  23   6   2     1634.73     2599.93    945.73 o
   1   7   2     8063.45     9828.05    845.39 o
   2   7   2    28602.51    25504.79    706.53 o
   3   7   2    28587.94    27983.61    808.49 o
   4   7   2       34.55      344.78    147.04 o
   5   7   2    91908.85    99271.03   1556.50 o
   6   7   2    73295.59    73079.55   1354.99 o
   7   7   2    68829.61    70019.05   1130.82 o
   8   7   2    35828.61    34803.11   1236.26 o
   9   7   2    55570.92    58468.66   1733.82 o
  10   7   2     2704.18     3074.41    423.19 o
  11   7   2    34753.96    35541.63   2201.70 o
  12   7   2        1.53     1057.60    874.14 o
  13   7   2     9455.66     8748.08   1162.61 o
  14   7   2       67.96     1013.74    850.69 o
  15   7   2      333.42     1365.31    670.16 o
  16   7   2      125.26      975.17    586.04 o
  17   7   2     3004.58     1419.96    622.76 o
  18   7   2     3904.14     4370.53   1011.04 o
  19   7   2    11102.44     9914.35   1280.74 o
  20   7   2     2062.39     2197.86   1040.32 o
  21   7   2    13524.25     8448.46   2132.90 o
  22   7   2     1076.28     1876.24    586.70 o
   0   8   2    63984.12    62419.12   2446.75 o
   1   8   2      473.21      828.34    210.91 o
   2   8   2    48923.10    47942.87   1006.82 o
   3   8   2     5618.85     6075.68    415.69 o
   4   8   2    47435.74    45487.65   1085.56 o
   5   8   2    53048.02    55235.41   1311.41 o
   6   8   2     5812.96     5715.34    378.84 o
   7   8   2    49733.95    51047.78   1318.41 o
   8   8   2      885.22     1431.28    347.30 o
   9   8   2    10951.30    11987.02    786.02 o
  10   8   2    21855.09    21389.08   1321.12 o
  11   8   2   104279.58    99618.64   2782.91 o
  12   8   2    11343.18    10501.78   1051.70 o
  13   8   2    22847.18    20103.60   1720.72 o
  14   8   2    18583.97    17459.22   1608.38 o
  15   8   2    11819.31     8878.89   1003.87 o
  16   8   2    17349.70    13992.31   1225.28 o
  17   8   2     5748.52     5311.54    646.84 o
  18   8   2    22052.02    20193.13   1629.71 o
  19   8   2    28454.70    20888.93   1960.40 o
  20   8   2     3825.64     2392.57    803.51 o
  21   8   2    32645.76    25934.91   2294.63 o
   1   9   2     2581.70     2573.49    423.28 o
   2   9   2      669.68     1158.57    226.44 o
   3   9   2    26152.53    26739.95    730.02 o
   4   9   2     4134.62     4642.71    388.85 o
   5   9   2     9754.99    10307.33    676.21 o
   6   9   2     7912.55     8659.09    570.78 o
   7   9   2    10681.21    12234.19    700.10 o
   8   9   2    10195.43    10095.86    675.18 o
   9   9   2    15592.63    17497.33    991.67 o
  10   9   2    18949.69    21750.88   1032.80 o
  11   9   2     3548.59     3032.34    525.93 o
  12   9   2     9756.80     7801.93    922.14 o
  13   9   2      809.36     1973.90    747.50 o
  14   9   2      724.87     1573.91    528.49 o
  15   9   2      296.52      786.07    339.92 o
  16   9   2     5872.75     7144.98   1591.95 o
  17   9   2     5800.44     4537.86   1141.78 o
  18   9   2     5019.12     5230.37    643.07 o
  19   9   2    11531.70    10561.10   1094.89 o
  20   9   2     1043.58     1286.85    539.66 o
  21   9   2    10647.47     8904.41   1173.95 o
   0  10   2    31690.50    33984.97   2540.85 o
   1  10   2    59250.32    58150.46   2574.80 o
   2  10   2    29158.09    28876.78   1381.03 o
   3  10   2    18256.18    18271.46    881.55 o
   4  10   2    13258.95    13310.00    825.54 o
   5  10   2    93772.84   100020.96   2115.89 o
   6  10   2     4939.96     4525.10    393.44 o
   7  10   2     3396.78     2742.26    323.42 o
   8  10   2      219.26     1136.64    335.57 o
   9  10   2    76740.11    84089.69   2509.20 o
  10  10   2      147.29       79.10    336.67 o
  11  10   2    55229.73    59331.41   2680.42 o
  12  10   2    11184.29    12009.12   1123.77 o
  13  10   2     3738.80     2741.78    594.68 o
  14  10   2     7106.08     6197.05    755.96 o
  15  10   2    15604.89    14653.50   1439.41 o
  16  10   2     4635.35     4577.38    668.49 o
  17  10   2     2962.22     3344.62   1066.85 o
  18  10   2     2917.03     1467.42    548.97 o
  19  10   2    25381.90    22200.02   1372.53 o
  20  10   2      670.20      899.73   1025.43 o
   1  11   2      177.01      518.39    459.77 o
   2  11   2    73683.51    72491.27   1852.02 o
   3  11   2     3279.05     2998.27    365.28 o
   4  11   2    18947.65    19080.60    990.67 o
   5  11   2     8571.13     8969.81    619.66 o
   6  11   2    27232.26    28653.61   1000.31 o
   7  11   2     6181.89     6585.09    485.49 o
   8  11   2    13840.22    14677.51    798.11 o
   9  11   2     4854.97     4163.57    481.22 o
  10  11   2    40600.31    41377.75   1440.40 o
  11  11   2     1238.31     2103.96    371.07 o
  12  11   2    59208.81    58732.14   1976.27 o
  13  11   2     1214.31     1370.20    801.78 o
  14  11   2     1164.14     1952.22    701.30 o
  15  11   2        8.04      590.47    896.02 o
  16  11   2    37211.00    34396.99   2175.56 o
  17  11   2     5175.48     5186.03    783.82 o
  18  11   2     2118.86     2081.60    612.64 o
  19  11   2     5099.24     3969.54    916.71 o
   0  12   2     3518.06     4726.98   1761.05 o
   1  12   2    85072.59    87344.84   2831.42 o
   2  12   2     1858.26     1910.94    291.41 o
   3  12   2    38997.38    37444.49    927.71 o
   4  12   2     3309.29     2922.46    350.65 o
   5  12   2   165746.50   171389.30   3049.56 o
   6  12   2     1831.68     1943.95    292.04 o
   7  12   2      431.49      321.29    238.28 o
   8  12   2      165.94      670.42    215.48 o
   9  12   2   142664.52   156158.83   3143.87 o
  10  12   2      160.35     1345.55    354.75 o
  11  12   2    23644.24    23700.86   1512.66 o
  12  12   2     1018.18     2418.70    444.89 o
  13  12   2    33681.93    33061.90   2242.68 o
  14  12   2     1336.21     1490.22    564.02 o
  15  12   2    30129.47    25964.02   1884.12 o
  16  12   2      329.82     1383.65    850.26 o
  17  12   2    10098.75     8935.85   1229.18 o
  18  12   2      303.86      644.15    781.76 o
   1  13   2       95.68      686.97    171.77 o
   2  13   2   137664.19   143001.97   2582.51 o
   3  13   2     1288.68      733.52    224.00 o
   4  13   2    32430.00    33182.54    876.11 o
   5  13   2      303.45      521.21    206.92 o
   6  13   2    51398.65    55985.73   1266.30 o
   7  13   2       18.93      619.70    283.48 o
   8  13   2    72606.63    79123.12   1871.00 o
   9  13   2      657.22      730.47    243.30 o
  10  13   2     7120.30     6750.84    877.52 o
  11  13   2      937.90     1414.63    489.58 o
  12  13   2    79114.31    85592.52   2326.80 o
  13  13   2      525.10     1879.02    580.13 o
  14  13   2     2128.34     2161.89    805.49 o
  15  13   2        6.92     1369.27    418.96 o
  16  13   2    46539.42    41262.91   2406.23 o
   0  14   2      864.88     1193.00    541.38 o
   1  14   2    17241.07    16678.70   1391.60 o
   2  14   2      116.16      624.78    313.05 o
   3  14   2     6347.90     6085.13    593.65 o
   4  14   2      103.43      633.55    239.49 o
   5  14   2    34225.83    33428.11   1409.85 o
   6  14   2        6.57      296.72    318.71 o
   7  14   2     1212.60     1386.09    343.11 o
   8  14   2      939.61     1119.96    211.40 o
   9  14   2    27411.75    26669.43   1403.31 o
  10  14   2      484.45     1217.16    352.00 o
  11  14   2     9547.71     8315.69    685.53 o
  12  14   2      293.65      894.62    654.01 o
  13  14   2    15469.77    16313.69   1454.66 o
  14  14   2      101.99     3059.75   1060.00 o
  15  14   2    29193.65    25299.13   2006.67 o
   1  15   2      140.27      730.91    189.30 o
   2  15   2    25360.03    23425.58   1823.41 o
   3  15   2      307.76      791.36    179.66 o
   4  15   2    10118.02    10341.83   1149.03 o
   5  15   2      449.88      492.69    224.06 o
   6  15   2    11726.00    10578.60    919.32 o
   7  15   2      738.76      630.32    218.72 o
   8  15   2    31757.90    36222.53   1346.78 o
   9  15   2      646.57      829.26    335.44 o
  10  15   2     1171.09     1112.94    367.87 o
  11  15   2        2.44      678.92    362.82 o
  12  15   2    18400.64    19424.50   2033.93 o
  13  15   2      549.63     1166.87    502.00 o
   0  16   2     9381.38     7358.97    781.24 o
   1  16   2      362.45      800.54    168.77 o
   2  16   2     7261.82     6341.40    554.22 o
   3  16   2       81.42      704.96    213.21 o
   4  16   2      380.03      896.81    274.58 o
   5  16   2      705.82      714.40    342.67 o
   6  16   2      150.53      700.79    211.40 o
   7  16   2      799.68      648.38    596.36 o
   8  16   2      393.65      624.70    206.65 o
   9  16   2      262.54      825.32    237.45 o
  10  16   2      338.98      631.08    452.63 o
  11  16   2      292.44     2077.93    835.44 o
   1  17   2      105.66      825.04    184.78 o
   2  17   2    19945.34    18023.29   1498.02 o
   3  17   2     1153.27     1321.82    462.88 o
   4  17   2     4185.85     2515.23    485.33 o
   5  17   2     1853.13     1802.58    388.16 o
   6  17   2    14868.78    12728.94   1682.12 o
   7  17   2     4223.42     3270.02    428.16 o
   1   1   3     1807.29     1775.72    122.40 o
   2   1   3      441.48       40.01     38.00 o
   3   1   3     1101.77     1358.37    165.22 o
   4   1   3     5234.09     6538.56    431.91 o
   5   1   3     8119.87     7126.18    681.90 o
   6   1   3     2515.82     1101.06    366.65 o
   7   1   3    15022.04    13987.10   1094.89 o
   8   1   3     1797.82     2987.20    617.97 o
   9   1   3       36.67     1964.45    599.94 o
  10   1   3     2402.14     3094.35    568.29 o
  11   1   3     7515.06     8843.63    840.82 o
  12   1   3      151.11     1747.46    815.23 o
  13   1   3    12920.23    14164.66   1315.16 o
  14   1   3     4996.36     4237.08   1669.56 o
  15   1   3      990.72     1348.51    785.49 o
  16   1   3      748.68     2791.28   1194.49 o
  17   1   3     1532.82     1113.89    569.34 o
  18   1   3     2766.42     5542.95    975.36 o
  19   1   3     2207.33     2136.04    725.78 o
  20   1   3      556.83     2601.97    933.39 o
  21   1   3     2126.64     1777.95   1121.57 o
  22   1   3     7447.42     7211.07   1317.53 o
  23   1   3     2835.59     4218.32    871.99 o
  24   1   3     1552.04     4410.87    930.19 o
   0   2   3    76114.84    79007.98   1448.01 o
   1   2   3    39625.79    38999.25    497.38 o
   2   2   3    42457.09    42681.13    647.82 o
   3   2   3    17106.31    17022.10    729.81 o
   4   2   3    43872.84    43265.60    887.33 o
   5   2   3    17840.53    18448.31    968.16 o
   6   2   3    58728.05    53868.51   2642.98 o
   7   2   3     6764.58     5369.65    438.20 o
   8   2   3     3373.27     4737.19    455.52 o
   9   2   3     5473.14     8574.15    896.41 o
  10   2   3    87336.42    84410.48   2858.71 o
  11   2   3    31458.31    28727.23   1651.34 o
  12   2   3    34894.58    32593.57   2074.96 o
  13   2   3      368.95     2910.13    778.67 o
  14   2   3     1967.37     2261.87    604.36 o
  15   2   3    35057.83    39640.93   2963.70 o
  16   2   3    15823.90    19728.89   1660.10 o
  17   2   3    32638.85    37673.76   2537.31 o
  18   2   3     7295.07    10571.40   1276.95 o
  19   2   3     3852.92     7096.44   1681.67 o
  20   2   3    27031.14    31212.06   1880.38 o
  21   2   3    26011.01    32209.55   2214.42 o
  22   2   3     3840.60     4614.87    832.24 o
  23   2   3       43.15     2572.24    778.53 o
  24   2   3     9162.82    11338.93   2186.15 o
   1   3   3     5078.13     5844.63    386.60 o
   2   3   3      201.41      160.34    114.52 o
   3   3   3      728.61      614.41    121.61 o
   4   3   3    58106.91    54403.67   1038.16 o
   5   3   3     3136.35     3365.20    304.26 o
   6   3   3     2123.02     2671.20    289.85 o
   7   3   3       26.72       64.54    190.18 o
   8   3   3      559.84     1116.51    253.73 o
   9   3   3    19308.46    18321.08   1175.38 o
  10   3   3     4166.38     3522.26    522.89 o
  11   3   3    14982.01    15737.52   1119.01 o
  12   3   3      108.72     1141.53    357.77 o
  13   3   3    14515.43    16581.47   1394.95 o
  14   3   3      526.50      841.51    427.50 o
  15   3   3      125.29     1761.43    617.07 o
  16   3   3      129.14     3338.66   1085.55 o
  17   3   3     9060.32     9946.22   1632.62 o
  18   3   3     1489.06     2956.77    680.75 o
  19   3   3     1024.16     1124.90    775.72 o
  20   3   3    23964.48    29936.49   3261.53 o
  21   3   3    11714.09    13375.93   1614.67 o
  22   3   3    29475.33    30354.81   2050.31 o
  23   3   3     1216.32     3337.76    912.50 o
  24   3   3     3271.82     3061.67    817.57 o
   0   4   3   207678.56   189551.63   9947.97 o
   1   4   3   404734.72   398467.94   4807.36 o
   2   4   3       12.40       -6.07    132.03 o
   3   4   3       43.55      162.68    152.21 o
   4   4   3   226538.75   228432.05   2756.24 o
   5   4   3    38841.70    35874.33    660.03 o
   6   4   3    66908.30    63884.36   1236.45 o
   7   4   3    10318.47    10584.41    583.36 o
   8   4   3    30491.26    28919.39   1408.94 o
   9   4   3    58257.99    47691.80   1714.97 o
  10   4   3   130103.31   116389.16   4534.98 o
  11   4   3    21763.01    21952.34   1675.60 o
  12   4   3    32556.16    35782.20   1972.58 o
  13   4   3    26922.35    26942.81   1567.47 o
  14   4   3     4125.03     3073.93    950.87 o
  15   4   3    78983.13    72151.98   3511.99 o
  16   4   3     2431.55     2341.45    855.75 o
  17   4   3    17670.84    16707.30   1651.58 o
  18   4   3    18893.58    20603.65   1706.83 o
  19   4   3     2197.92     2531.56    849.77 o
  20   4   3    35335.72    39654.64   2495.53 o
  21   4   3     4744.10     7697.01   1593.11 o
  22   4   3       31.09     1767.02   1906.12 o
  23   4   3     3025.19     5162.52    923.32 o
   1   5   3    55626.36    52617.54   1097.07 o
   2   5   3    47891.22    44407.13    770.60 o
   3   5   3   189268.83   188139.22   2393.52 o
   4   5   3     8545.50     8493.89    540.41 o
   5   5   3     5565.91     6115.42    415.82 o
   6   5   3   253220.89   257836.66   2641.32 o
   7   5   3     7002.78     6574.55    540.97 o
   8   5   3   118550.14   114844.70   3332.17 o
   9   5   3    18149.04    17438.52   1056.47 o
  10   5   3     7813.74     8070.24   1212.94 o
  11   5   3   108976.16    99239.73   8864.64 o
  12   5   3    16843.98    12938.20   2168.72 o
  13   5   3    27329.67    23589.72   1583.75 o
  14   5   3    30031.66    27495.87   1578.61 o
  15   5   3    18780.84    18283.46   1243.82 o
  16   5   3    25178.80    25892.40   1746.15 o
  17   5   3    54349.49    48374.50   3366.86 o
  18   5   3     3329.94     4311.52   1119.50 o
  19   5   3       83.40     1608.28    670.87 o
  20   5   3    56100.44    52493.51   2871.39 o
  21   5   3     3573.28     2845.81    833.78 o
  22   5   3    35359.90    34863.23   3118.72 o
  23   5   3     1433.33     4248.90   2026.65 o
   0   6   3   133998.41   131141.48   2965.93 o
   1   6   3   513193.50   493604.88   6475.83 o
   2   6   3     6963.50     7490.77    485.23 o
   3   6   3    14007.21    13471.66    522.21 o
   4   6   3   382822.78   384472.84   2755.75 o
   5   6   3   228254.28   226608.53   2339.88 o
   6   6   3   185859.78   185321.39   4259.34 o
   7   6   3      553.45      605.04    272.77 o
   8   6   3    68108.05    66214.63   1536.74 o
   9   6   3    88821.39    82388.08   3159.24 o
  10   6   3   233009.27   222370.27   4982.90 o
  11   6   3     2106.44     2085.02    446.61 o
  12   6   3    11648.87    10530.19   1733.92 o
  13   6   3   162243.78   159005.67   4584.62 o
  14   6   3    37712.72    39371.16   2288.88 o
  15   6   3   154401.66   154814.44   5759.27 o
  16   6   3     1687.77     1804.47    850.15 o
  17   6   3     3271.67     1962.43    853.57 o
  18   6   3    51523.33    50063.89   3616.96 o
  19   6   3    16026.73    16661.89   1995.57 o
  20   6   3    48929.41    48169.04   4441.98 o
  21   6   3      649.87     2891.10    712.10 o
  22   6   3     1502.72     5435.41   1222.90 o
  23   6   3     4616.36     5580.58    902.00 o
   1   7   3   101557.94    98577.63   1868.64 o
   2   7   3    60474.71    57557.39   1124.43 o
   3   7   3   238323.70   238162.91   2551.72 o
   4   7   3     1976.42     1806.86    194.92 o
   5   7   3     5201.05     5664.71    358.27 o
   6   7   3   194200.63   202470.42   3029.94 o
   7   7   3    41491.41    42639.52   1427.20 o
   8   7   3   191303.16   194500.08   3633.98 o
   9   7   3     1189.29     1525.20    248.53 o
  10   7   3     2083.29     2255.31    566.58 o
  11   7   3   130231.36   130226.21   3138.29 o
  12   7   3    12193.57     9036.24   1638.67 o
  13   7   3    36970.41    29846.76   2133.90 o
  14   7   3      483.30     1321.21    411.74 o
  15   7   3    32962.13    33976.37   2547.25 o
  16   7   3    28029.28    27455.56   1624.27 o
  17   7   3    91869.54    89350.63   4340.18 o
  18   7   3       32.82     1690.65    528.00 o
  19   7   3    16779.26    11483.47   1890.98 o
  20   7   3    38922.26    32954.27   3732.74 o
  21   7   3     4511.38     4052.28    780.34 o
  22   7   3    41036.04    34299.87   3069.02 o
   0   8   3      216.00     1127.73    340.04 o
   1   8   3   153795.22   150898.28   3205.44 o
   2   8   3    29000.65    27211.39    524.75 o
   3   8   3     1700.50     1346.65    273.02 o
   4   8   3   175169.13   178360.34   2365.53 o
   5   8   3    17343.54    18592.36    794.20 o
   6   8   3   111322.45   112888.13   2145.35 o
   7   8   3     2176.94     2249.18    267.18 o
   8   8   3    12041.78    13870.77    814.35 o
   9   8   3     6567.74     6420.56    595.80 o
  10   8   3    87491.27    87961.41   2676.82 o
  11   8   3        1.99      908.20    639.11 o
  12   8   3    28756.15    25283.12   1475.87 o
  13   8   3    74004.79    68580.73   4264.84 o
  14   8   3     1666.52     2171.95    541.54 o
  15   8   3    95541.87    80753.70   7609.73 o
  16   8   3      117.81      589.45    770.53 o
  17   8   3    18365.12    15005.31   1239.54 o
  18   8   3    36737.59    36033.88   2198.60 o
  19   8   3     2613.35     2727.92    534.49 o
  20   8   3    34583.89    27204.08   2491.46 o
  21   8   3     1010.25     1412.95   1331.38 o
   1   9   3    26924.13    29030.92    951.06 o
   2   9   3      444.92      690.72    173.73 o
   3   9   3    73489.77    74103.85   1181.59 o
   4   9   3    11899.63    12061.24    688.17 o
   5   9   3    25605.31    27633.61    505.97 o
   6   9   3    62049.78    67649.75   1401.21 o
   7   9   3     3124.28     3076.24    295.94 o
   8   9   3   128272.56   135713.83   2603.77 o
   9   9   3     7135.66     7452.95    619.19 o
  10   9   3    52570.86    54701.25   1488.01 o
  11   9   3    40061.84    39953.13   2369.46 o
  12   9   3       47.71      318.01    420.37 o
  13   9   3    36298.06    36098.09   1532.69 o
  14   9   3     1676.15     2306.76    573.79 o
  15   9   3      473.75     1206.89    438.74 o
  16   9   3      143.83     1664.96    584.12 o
  17   9   3    44562.38    47201.25   2862.23 o
  18   9   3     2182.58     1951.21    672.64 o
  19   9   3    26858.52    25395.85   1781.79 o
  20   9   3    12136.98     9726.16   1325.32 o
  21   9   3     1344.91     2696.01    708.86 o
   0  10   3    18227.93    17497.23   1780.21 o
   1  10   3    52331.53    54300.74   1717.46 o
   2  10   3    24285.91    24881.80   1096.61 o
   3  10   3    51482.03    47337.09   1152.45 o
   4  10   3    34709.97    35353.57   1113.29 o
   5  10   3     8879.97     7499.96    582.17 o
   6  10   3    11144.91    11576.30    685.50 o
   7  10   3     3835.16     3152.32    364.60 o
   8  10   3      458.77     1327.46    220.04 o
   9  10   3     3323.90     3614.15    418.55 o
  10  10   3    36153.07    37647.45   1705.68 o
  11  10   3     7526.14     7045.40    727.77 o
  12  10   3    19525.81    20589.44   1287.62 o
  13  10   3    30717.31    29822.65   1984.22 o
  14  10   3     3550.13     2489.19    456.75 o
  15  10   3    66442.64    65438.81   3106.87 o
  16  10   3     3254.69     2079.69    525.26 o
  17  10   3    30766.68    25222.50   2252.79 o
  18  10   3    22986.04    19782.71   1330.63 o
  19  10   3      298.06     2116.06    565.59 o
  20  10   3    24249.99    20791.90   1539.60 o
   1  11   3    20700.32    23061.57   1222.72 o
   2  11   3     1895.68     1693.88    464.04 o
   3  11   3    88978.74    89454.46   1964.52 o
   4  11   3     2558.00     2741.02    299.75 o
   5  11   3    48636.17    50030.18   1140.42 o
   6  11   3    67502.24    74284.91   1498.10 o
   7  11   3      501.99     1178.93    209.36 o
   8  11   3   104267.38   113547.33   2439.49 o
   9  11   3     1946.05     2151.24    328.11 o
  10  11   3    53265.49    56768.96   1820.03 o
  11  11   3    49969.66    52060.88   1799.62 o
  12  11   3      213.12      753.80    309.34 o
  13  11   3    48776.87    48996.08   2415.73 o
  14  11   3     8614.65     7470.13    874.94 o
  15  11   3       30.84     1559.04    681.21 o
  16  11   3       16.06      345.51    451.44 o
  17  11   3    28044.12    24327.44   2189.58 o
  18  11   3      206.88     2108.37    586.99 o
  19  11   3    23866.83    19792.51   1648.96 o
   0  12   3    13708.24    14999.30   1528.53 o
   1  12   3    61071.94    67244.73   1901.46 o
   2  12   3    26241.77    23246.92   1339.99 o
   3  12   3    34378.12    32530.65   1290.77 o
   4  12   3    21760.58    20658.06    891.15 o
   5  12   3    11529.11    10612.92    844.43 o
   6  12   3     2780.20     2716.51    412.80 o
   7  12   3     6674.00     5994.64    491.36 o
   8  12   3    10527.65    11892.99    883.02 o
   9  12   3       30.48      256.61    284.70 o
  10  12   3    29523.18    31315.99   1504.75 o
  11  12   3    17473.30    18445.21   1080.18 o
  12  12   3     8803.85     8334.47   1103.88 o
  13  12   3    37985.14    35193.83   2244.50 o
  14  12   3     6968.11     7850.58    787.41 o
  15  12   3    29038.85    24002.74   2114.20 o
  16  12   3    24802.91    20954.35   1593.63 o
  17  12   3     4908.71     4656.67    803.42 o
  18  12   3    28203.23    24327.34   1799.85 o
   1  13   3    14567.99    14901.57   1142.79 o
   2  13   3     4933.66     4704.56    610.98 o
   3  13   3    47305.38    44653.80   1114.47 o
   4  13   3     3538.41     2973.93    332.54 o
   5  13   3    23293.53    22495.90   1265.23 o
   6  13   3    72224.81    78324.98   1817.95 o
   7  13   3    12998.72    12350.63    709.53 o
   8  13   3    89739.18    96192.13   2121.93 o
   9  13   3    14769.28    16091.72    946.10 o
  10  13   3    10913.56    11924.50    952.31 o
  11  13   3    38255.36    38599.33   2006.47 o
  12  13   3      137.93      814.26    600.74 o
  13  13   3    16910.03    15390.02   1358.39 o
  14  13   3      543.21     1100.45    489.09 o
  15  13   3      107.67      946.42    592.77 o
  16  13   3      788.88     1690.20   1110.61 o
   0  14   3    43047.69    47549.46   2125.00 o
   1  14   3    25316.63    26527.09   1286.55 o
   2  14   3    26859.62    25583.91   1453.93 o
   3  14   3    23461.26    19296.86   1464.47 o
   4  14   3     2316.29     1557.14    367.05 o
   5  14   3    16477.24    14932.28    921.94 o
   6  14   3     1268.07      798.19    317.44 o
   7  14   3     6011.86     5718.17    575.96 o
   8  14   3     3644.99     3543.22    392.58 o
   9  14   3     3469.26     2758.41    462.88 o
  10  14   3     1011.34      891.73    525.06 o
  11  14   3    32838.13    33161.93   1727.23 o
  12  14   3     5191.67     4837.78    746.38 o
  13  14   3    34611.80    34201.64   2308.10 o
  14  14   3    27246.20    25023.54   2069.48 o
  15  14   3     3553.70     2629.27    932.07 o
   1  15   3      160.60      352.01    181.11 o
   2  15   3     5739.52     3960.41    493.94 o
   3  15   3     3286.83     2839.70    460.27 o
   4  15   3    14932.35    13791.45   1022.42 o
   5  15   3    19719.63    19428.10   1494.36 o
   6  15   3    22993.21    21702.77   1440.84 o
   7  15   3    31522.32    35373.18   1392.74 o
   8  15   3    20214.53    20239.74   1352.15 o
   9  15   3    17066.92    18076.21   1455.98 o
  10  15   3    17449.72    19034.19   1169.66 o
  11  15   3     5249.73     4116.02    529.26 o
  12  15   3    10365.54    10067.36   1122.78 o
  13  15   3       22.54      802.93    283.10 o
   0  16   3    63924.50    62491.24   1576.58 o
   1  16   3     5678.97     5083.48    585.03 o
   2  16   3    29902.35    27781.05   1299.99 o
   3  16   3    29370.18    28299.11   2088.47 o
   4  16   3       13.19      762.95    400.69 o
   5  16   3    25112.24    24008.15   1830.69 o
   6  16   3      166.26      809.69    221.35 o
   7  16   3       29.96      598.87    248.25 o
   8  16   3     1204.95      671.60    247.49 o
   9  16   3    19899.13    21214.33   1174.61 o
  10  16   3       17.90     1337.77    421.75 o
   1  17   3     2665.29     2362.94    299.64 o
   2  17   3    36596.77    35415.00   2022.13 o
   3  17   3     1931.23     1812.72    294.94 o
   4  17   3    19581.56    18567.05   1890.75 o
   5  17   3    16795.03    14709.62   1403.72 o
   6  17   3     1913.08     2194.94    382.39 o
   7  17   3    46733.64    49489.22   2252.25 o
   1   0   4   242052.11   246999.50   4671.84 o
   2   0   4       78.44     2072.41    215.33 o
   3   0   4    33748.00    32664.99   1928.61 o
   4   0   4  1468641.75  1345066.75  24508.29 o
   5   0   4    80926.99    76347.91   2246.62 o
   6   0   4   534209.63   536862.56   7960.73 o
   7   0   4        3.02      989.27   1044.48 o
   8   0   4   146376.02   131548.61   3690.33 o
   9   0   4    47813.41    52409.18   4157.37 o
  10   0   4   742442.13   737820.56  20130.91 o
  11   0   4    52752.17    62223.26   4769.75 o
  12   0   4    13280.16    18299.27   1528.36 o
  13   0   4    96982.70   115378.86   5356.03 o
  14   0   4   110446.09   134117.36   7540.32 o
  15   0   4   136906.36   159693.88   9499.43 o
  16   0   4     1213.28     2983.06   3477.17 o
  17   0   4    76310.02    88076.45  10730.55 o
  18   0   4   150106.13   197515.97  10643.62 o
  19   0   4    24916.59    27531.98   3091.07 o
  20   0   4    97573.13   131533.61  16808.73 o
  21   0   4      382.60     3875.29   1118.83 o
  22   0   4     2862.07     5271.65   1568.61 o
  23   0   4      319.18     3780.96   1351.05 o
  24   0   4    53991.87    52496.01   7319.58 o
   1   1   4   213593.00   209933.61   2013.54 o
   2   1   4    57678.72    62327.39   1267.21 o
   3   1   4   381196.94   368219.06   5504.88 o
   4   1   4    71205.90    65984.47   1409.94 o
   5   1   4    19199.80    22471.20    998.38 o
   6   1   4   209048.94   211409.06   3135.67 o
   7   1   4    70193.20    72031.04   2841.38 o
   8   1   4   238923.38   242046.02   6619.76 o
   9   1   4    23336.80    24347.35   1819.81 o
  10   1   4   122506.64   125465.82   3433.10 o
  11   1   4   299172.47   337790.13   9897.60 o
  12   1   4    26860.51    33889.75   2685.05 o
  13   1   4    55015.36    72795.37   4454.56 o
  14   1   4     4993.63     5853.30    862.63 o
  15   1   4    69990.05    94167.64   6523.28 o
  16   1   4      198.95     1323.12    604.86 o
  17   1   4   111622.45   132625.92   5897.36 o
  18   1   4    10138.05    15292.29   1157.38 o
  19   1   4     2855.39     3586.76   1055.69 o
  20   1   4    25611.70    36457.40   4033.10 o
  21   1   4    10306.71    15849.15   1719.74 o
  22   1   4    35153.33    41644.02   2953.94 o
  23   1   4     6169.21     4251.79    857.25 o
  24   1   4    25812.86    25397.15   2575.88 o
   0   2   4   353322.47   365687.31   3182.20 o
   1   2   4   122747.29   120394.34   1144.42 o
   2   2   4    19769.52    20186.82    407.28 o
   3   2   4   155863.56   153123.94   1703.03 o
   4   2   4   432996.47   421490.72   3568.26 o
   5   2   4     1970.37     2038.01    326.88 o
   6   2   4   303607.59   310891.25   3554.99 o
   7   2   4      753.31     1363.62    456.54 o
   8   2   4    29049.75    29421.93   1234.83 o
   9   2   4     4619.31     3855.30    739.93 o
  10   2   4   317933.16   319357.72   3777.05 o
  11   2   4    64847.88    70182.20   3419.96 o
  12   2   4    76372.89    88459.16   5222.18 o
  13   2   4   119484.26   126930.25   4460.40 o
  14   2   4     6862.15     6096.39   1457.60 o
  15   2   4    81174.45    92006.20   6737.21 o
  16   2   4     1422.50     5039.72    932.53 o
  17   2   4    30368.12    38848.50   2604.67 o
  18   2   4    48594.05    64168.43   4129.82 o
  19   2   4    11209.99    13668.51   1189.66 o
  20   2   4    81211.48    95459.81   4275.73 o
  21   2   4      922.14     2521.90   1486.59 o
  22   2   4      211.46     2064.11   1679.83 o
  23   2   4      236.83     1605.36    585.52 o
  24   2   4    37639.95    39681.45   4529.18 o
   1   3   4    35300.67    35137.01    609.69 o
   2   3   4      553.59      435.65    104.42 o
   3   3   4    76839.68    80729.70   1527.22 o
   4   3   4    78799.80    77697.41   1567.80 o
   5   3   4    56561.39    55451.38   1574.83 o
   6   3   4   186259.27   184598.17   4701.73 o
   7   3   4    71893.02    66830.52   2738.61 o
   8   3   4   122800.53   118029.64   2652.70 o
   9   3   4    17760.54    18088.01   1063.19 o
  10   3   4    37182.58    40108.77   2535.38 o
  11   3   4    80682.24    83760.88   2373.85 o
  12   3   4    11140.65    11944.41   1057.21 o
  13   3   4    40048.42    44467.85   3092.07 o
  14   3   4     1831.81     3176.55    703.48 o
  15   3   4     2617.79     2828.21    741.68 o
  16   3   4     1853.67     2684.21   1013.02 o
  17   3   4    51673.81    60102.44   3942.88 o
  18   3   4    25746.50    28671.91   1913.04 o
  19   3   4    32144.70    42048.04   2890.07 o
  20   3   4    32542.54    37729.87   3262.73 o
  21   3   4     2244.17     1598.36    539.90 o
  22   3   4    38815.84    38477.09   3242.03 o
  23   3   4      335.78     1467.68   1141.24 o
   0   4   4    18279.30    16424.72    965.06 o
   1   4   4   250902.95   247408.61   2108.68 o
   2   4   4    32357.07    30255.58    795.40 o
   3   4   4   120470.42   120338.31   1822.00 o
   4   4   4    56289.23    56393.75   1212.54 o
   5   4   4    28471.02    31010.60    682.69 o
   6   4   4    68290.11    67389.48   1217.48 o
   7   4   4    14060.62    14608.79    997.90 o
   8   4   4       92.19      359.13    123.98 o
   9   4   4     1808.59     1510.13    310.87 o
  10   4   4   126533.31   118592.80   3153.99 o
  11   4   4    22444.21    23709.66   1722.55 o
  12   4   4   108012.72   104096.55   2850.71 o
  13   4   4    73541.44    78387.61   2961.12 o
  14   4   4     7107.72     8227.68    833.03 o
  15   4   4    61210.73    62075.92   3503.25 o
  16   4   4     2406.79     2623.19    704.51 o
  17   4   4    17036.93    20030.38   1534.42 o
  18   4   4    15926.93    15625.59   1958.17 o
  19   4   4    10010.49    10394.55   1406.04 o
  20   4   4    52359.45    64124.52   4842.73 o
  21   4   4     7639.42     5620.46   1489.75 o
  22   4   4     1698.11     2281.93    888.38 o
  23   4   4      660.90     1585.06    630.72 o
   1   5   4    35730.25    34307.17    839.58 o
   2   5   4     7194.01     8385.07    493.21 o
   3   5   4   147429.48   146051.86   2082.30 o
   4   5   4    50535.75    52270.74   1060.10 o
   5   5   4    67056.20    65800.41   1328.58 o
   6   5   4   111249.35   111526.73   1849.82 o
   7   5   4      445.44      591.59    167.57 o
   8   5   4    94657.45    91021.61   1850.12 o
   9   5   4      414.94      523.38    211.58 o
  10   5   4    44435.37    44870.97   2131.06 o
  11   5   4    36123.09    37147.30   2900.91 o
  12   5   4     3270.69     3776.38    645.95 o
  13   5   4    64005.33    63278.88   2723.68 o
  14   5   4      874.66     1471.09    371.25 o
  15   5   4     1646.08     1738.68    379.57 o
  16   5   4     2785.33     4039.90    625.05 o
  17   5   4    47596.20    45804.14   2904.77 o
  18   5   4    25668.16    22818.00   2388.47 o
  19   5   4    26121.03    24622.73   2476.40 o
  20   5   4    49184.80    47116.63   2745.40 o
  21   5   4      541.46     2250.91    592.63 o
  22   5   4    36986.81    37299.64   3046.13 o
  23   5   4     1054.72     3215.95   1072.35 o
   0   6   4    39006.89    37883.92   1524.29 o
   1   6   4   162609.03   163723.05   2662.90 o
   2   6   4    27038.66    27183.68    696.88 o
   3   6   4    78832.53    76136.24   1364.41 o
   4   6   4    10511.53     9842.32    661.74 o
   5   6   4    14373.01    14842.76    897.94 o
   6   6   4      574.67      554.28    117.90 o
   7   6   4     3813.72     4017.77    403.69 o
   8   6   4    10081.42     9800.67    632.42 o
   9   6   4      160.10      437.41    313.48 o
  10   6   4    15392.43    14719.42    986.57 o
  11   6   4    20764.50    21186.02   1630.67 o
  12   6   4     4842.66     4132.56    653.71 o
  13   6   4    35570.72    34663.37   2456.85 o
  14   6   4     6149.10     6209.53    714.72 o
  15   6   4    30032.48    33491.33   1925.49 o
  16   6   4    27046.97    30593.38   1704.02 o
  17   6   4    27636.48    28200.28   1696.57 o
  18   6   4    20118.34    20508.22   1995.44 o
  19   6   4     6896.24     8560.51   1696.81 o
  20   6   4     6664.94     5805.32   1268.25 o
  21   6   4      212.56     3455.38    868.70 o
  22   6   4     3486.79     5991.56    999.35 o
   1   7   4    47674.52    46381.81   1127.21 o
   2   7   4    38690.50    36535.52    879.60 o
   3   7   4    87800.87    81604.25   1502.64 o
   4   7   4    18360.66    17893.35    700.47 o
   5   7   4    19978.93    20591.84    716.34 o
   6   7   4    29508.41    29064.03    827.12 o
   7   7   4       43.59      683.90    178.73 o
   8   7   4    31405.60    33146.03   1222.41 o
   9   7   4    14052.12    15405.22    886.38 o
  10   7   4    44610.62    46522.65   1902.54 o
  11   7   4    31919.12    32711.60   1795.32 o
  12   7   4    20737.52    19965.46   1670.54 o
  13   7   4     9312.64     7960.93   1027.29 o
  14   7   4      218.93     1840.21    467.58 o
  15   7   4      127.97      849.83    535.24 o
  16   7   4     3969.84     3700.50    675.83 o
  17   7   4     1372.29     2343.58    681.44 o
  18   7   4     8233.23     9150.75   1054.40 o
  19   7   4     6049.77     5749.41    856.61 o
  20   7   4    14370.43    10424.46   2121.43 o
  21   7   4    10934.46    10455.77   1323.35 o
  22   7   4    17422.62    14636.20   1589.51 o
   0   8   4    83950.13    76521.86   5558.41 o
   1   8   4    25179.19    27132.46   1398.77 o
   2   8   4    46542.85    43297.51   1023.82 o
   3   8   4    32711.68    30890.17    564.75 o
   4   8   4      108.99      480.07    246.13 o
   5   8   4    19332.18    18888.94    691.88 o
   6   8   4    35636.08    35918.44   1047.34 o
   7   8   4        0.86      765.83    235.84 o
   8   8   4      240.64      800.50    381.93 o
   9   8   4    26728.55    26268.01   1595.36 o
  10   8   4    22666.40    23392.17   1233.46 o
  11   8   4     6858.63     7840.23    761.44 o
  12   8   4     9662.47     7899.30    828.44 o
  13   8   4     3281.38     2409.94    583.01 o
  14   8   4    46312.66    43634.41   2268.64 o
  15   8   4    33674.44    33617.97   1987.09 o
  16   8   4    80060.11    75671.61   4915.96 o
  17   8   4    23268.40    23962.93   1963.00 o
  18   8   4    10339.18    10325.83   1002.91 o
  19   8   4     8011.70     4503.77   1181.18 o
  20   8   4    17979.59    18741.00   1334.20 o
  21   8   4      675.16     1924.86    698.49 o
   1   9   4      113.58     1149.55    223.09 o
   2   9   4    11603.02    10175.39    675.14 o
   3   9   4     3042.02     2259.71    224.25 o
   4   9   4    26630.11    25597.51    637.58 o
   5   9   4     8155.42     7839.57    523.86 o
   6   9   4    16850.86    17195.25    902.52 o
   7   9   4     7841.36     9680.71    722.05 o
   8   9   4     8559.46     8922.87    739.94 o
   9   9   4     2522.63     2917.34    428.03 o
  10   9   4    24054.11    22734.27   1373.85 o
  11   9   4      333.98      934.09    291.53 o
  12   9   4    18782.46    17617.87   1249.34 o
  13   9   4      171.17     1158.45    285.45 o
  14   9   4     1270.60     1509.32    489.09 o
  15   9   4     1437.98     1731.99    512.11 o
  16   9   4     1757.82     2330.83    489.17 o
  17   9   4     2221.11     2493.30    743.50 o
  18   9   4     1386.07     2598.11    437.57 o
  19   9   4     6635.32     4797.14    774.92 o
  20   9   4     2246.10     3226.18   1049.09 o
   0  10   4   195506.80   198331.20   5092.94 o
   1  10   4     4726.18     5742.08    625.36 o
   2  10   4    37387.72    33904.15   1643.40 o
   3  10   4     4265.23     4030.28    310.91 o
   4  10   4    36361.45    36450.70    889.79 o
   5  10   4     1759.35     1272.28    260.53 o
   6  10   4    25003.46    25396.85    917.10 o
   7  10   4     2947.77     3830.99    542.92 o
   8  10   4     7549.65     7284.49    660.24 o
   9  10   4     3410.95     3273.84    402.93 o
  10  10   4    49625.91    50155.32   1840.06 o
  11  10   4     7834.65     7249.23    666.31 o
  12  10   4      466.92      930.38    315.58 o
  13  10   4     4782.18     5174.09    656.39 o
  14  10   4    47416.43    44359.72   3121.89 o
  15  10   4     9111.18     5926.93    828.85 o
  16  10   4    27571.80    21074.09   2278.80 o
  17  10   4     7590.40     6876.01   1069.50 o
  18  10   4      296.36     1514.83    649.17 o
  19  10   4     2876.72     4012.00    771.10 o
  20  10   4     9237.57     7744.76   1020.27 o
   1  11   4    27977.81    30203.77   1590.41 o
   2  11   4     1253.72     1346.50    263.87 o
   3  11   4    38943.36    39263.92    996.72 o
   4  11   4     2910.37     2492.27    389.76 o
   5  11   4    28605.60    29503.86    982.57 o
   6  11   4    14576.16    15996.50    782.29 o
   7  11   4    97717.00   102767.16   2533.10 o
   8  11   4    10573.46    10476.78    832.53 o
   9  11   4     2589.10     2916.86    388.36 o
  10  11   4     5009.81     4785.99    592.21 o
  11  11   4    42197.25    42803.06   2256.41 o
  12  11   4     5202.39     5462.56    625.06 o
  13  11   4     5763.66     4571.64    708.34 o
  14  11   4     2648.12     2582.96    514.92 o
  15  11   4    24503.83    20035.28   2644.66 o
  16  11   4      416.69      941.29    753.96 o
  17  11   4    11300.83     9643.50   1091.24 o
  18  11   4     1093.89     2286.33    560.45 o
  19  11   4     8620.91     6140.29    784.24 o
   0  12   4   199787.75   202660.48   5055.45 o
   1  12   4     4185.92     4149.74    469.04 o
   2  12   4    16102.81    16300.79   1013.70 o
   3  12   4      425.03      536.14    188.85 o
   4  12   4   109257.06   112302.96   2136.92 o
   5  12   4     1251.45      704.66    284.97 o
   6  12   4    61451.04    65745.70   2122.53 o
   7  12   4     1027.57      770.30    273.90 o
   8  12   4    44469.26    48067.51    907.25 o
   9  12   4     3423.65     2504.93    359.45 o
  10  12   4    77892.41    78726.11   2414.19 o
  11  12   4     6387.64     6289.71    617.79 o
  12  12   4     2819.22     3616.55    581.66 o
  13  12   4     2605.00     2400.82    540.37 o
  14  12   4    78411.90    75438.84   4792.89 o
  15  12   4     1356.15      992.32   1221.91 o
  16  12   4     7761.44     5171.54    912.55 o
  17  12   4     1391.71     2084.37    531.22 o
   1  13   4    46693.63    44910.38   1661.04 o
   2  13   4      522.69      718.33    266.85 o
   3  13   4   106026.03   106333.21   1967.02 o
   4  13   4      330.02     1011.36    273.19 o
   5  13   4     2262.23     1760.83    260.79 o
   6  13   4      355.63      467.38    182.81 o
   7  13   4   128275.95   134748.55   3002.52 o
   8  13   4       83.22      703.01    191.76 o
   9  13   4    16730.47    18413.21   1279.49 o
  10  13   4      751.61      903.75    419.42 o
  11  13   4    53826.89    55010.25   2676.40 o
  12  13   4     1827.97     1500.63    880.87 o
  13  13   4    46605.41    47560.16   2799.76 o
  14  13   4      201.55     1481.99    774.96 o
  15  13   4     9506.29     6492.98   1417.10 o
  16  13   4      426.53     1189.36    401.59 o
   0  14   4    34957.46    39366.66   2722.51 o
   1  14   4      703.08      838.09    281.21 o
   2  14   4     3193.82     2626.89    423.14 o
   3  14   4     2157.07     1211.98    298.65 o
   4  14   4    25247.15    24215.41   1334.02 o
   5  14   4      542.01      524.89    231.13 o
   6  14   4    12688.42    10027.74    716.45 o
   7  14   4       84.38      791.66    365.25 o
   8  14   4     6029.34     4976.87    525.27 o
   9  14   4       57.03      825.87    221.94 o
  10  14   4    25641.93    25303.23   1605.35 o
  11  14   4      133.57      514.31    300.82 o
  12  14   4      148.02      990.85    455.04 o
  13  14   4     1199.41      972.26    357.82 o
  14  14   4    31173.21    27690.53   2130.10 o
   1  15   4     9973.05     8662.42    731.22 o
   2  15   4      412.11      408.25    223.56 o
   3  15   4    30428.05    28483.16   1399.04 o
   4  15   4      136.32      722.78    284.74 o
   5  15   4     1041.11      908.31    249.44 o
   6  15   4     3940.63     3521.20    485.64 o
   7  15   4    18527.46    17676.29   1298.98 o
   8  15   4     3039.83     1744.07    361.80 o
   9  15   4    16165.96    18788.41   1344.12 o
  10  15   4      645.33     1129.24    268.87 o
  11  15   4     4148.73     3541.14    445.01 o
  12  15   4       22.00      841.08    361.69 o
   0  16   4      970.05     1117.86    352.94 o
   1  16   4     1242.08     1244.92    215.69 o
   2  16   4     2191.52     2162.01    280.54 o
   3  16   4      395.82     1628.11    279.79 o
   4  16   4     3148.50     2321.86    497.71 o
   5  16   4     1614.96     1139.50    461.16 o
   6  16   4     3104.59     2860.56    503.61 o
   7  16   4      162.37      854.78    292.51 o
   8  16   4      305.92      496.32    307.90 o
   9  16   4       48.76      950.36    357.36 o
  10  16   4     4979.91     4172.50    589.83 o
   1  17   4     8159.74     7437.62    910.28 o
   2  17   4       14.12     1027.75    206.33 o
   3  17   4    30719.15    30648.50   1771.51 o
   4  17   4     2017.61     2146.42    373.84 o
   5  17   4     1993.81     2157.89    404.21 o
   6  17   4     5933.17     5455.63    651.54 o
   1   1   5    32459.89    31989.79    414.30 o
   2   1   5     2106.34     2272.42    150.65 o
   3   1   5    31817.96    27812.26    632.58 o
   4   1   5      605.26      526.72    143.23 o
   5   1   5      523.29      595.84    184.20 o
   6   1   5      356.16     1042.61    349.26 o
   7   1   5    13156.74    16630.78   1398.68 o
   8   1   5     1835.54     2087.03    439.10 o
   9   1   5    13650.00    17409.31   1373.11 o
  10   1   5       81.38     1980.21    524.20 o
  11   1   5    13250.30    15209.16   1287.88 o
  12   1   5     3205.74     2703.89    787.93 o
  13   1   5      983.08      983.35    636.43 o
  14   1   5      939.56     2912.00    917.65 o
  15   1   5      186.23      385.73    806.92 o
  16   1   5    10809.69    14414.83   1899.78 o
  17   1   5     1818.49     2859.12    752.24 o
  18   1   5     3730.66     4621.63    669.84 o
  19   1   5     1486.86     3086.77    701.13 o
  20   1   5      512.41     2274.51   1707.90 o
  21   1   5     2028.56     5688.87   1308.17 o
  22   1   5     5128.08     4185.33    785.93 o
  23   1   5     6778.12     8403.83   1241.11 o
  24   1   5     1588.56     3192.44    829.29 o
   0   2   5     9192.01     9933.37    380.28 o
   1   2   5    38278.22    37090.09    441.87 o
   2   2   5    12745.50    11346.73    368.27 o
   3   2   5     3924.14     3176.91    224.44 o
   4   2   5     2734.39     2252.30    209.89 o
   5   2   5    56061.38    54117.78   1930.17 o
   6   2   5    67430.91    70419.27   1515.07 o
   7   2   5     7107.80     7104.15    532.21 o
   8   2   5    27423.86    29449.14   1315.37 o
   9   2   5     8234.62     9966.87    976.49 o
  10   2   5     3656.15     4391.19    669.77 o
  11   2   5    34530.75    34832.62   2254.03 o
  12   2   5     9627.79    10606.61    989.89 o
  13   2   5      412.76      610.90    458.52 o
  14   2   5    41534.54    53187.91   3257.94 o
  15   2   5    52019.45    61584.77   3837.45 o
  16   2   5    75555.38    88664.42   5573.96 o
  17   2   5    12552.29    12960.80   1852.80 o
  18   2   5     6301.04     7159.50   1368.06 o
  19   2   5    10597.67    10262.81    996.66 o
  20   2   5    13482.50    16851.14   1379.00 o
  21   2   5     6931.98     8826.85   1194.44 o
  22   2   5     5403.77     5829.57   1012.80 o
  23   2   5     1452.60     2256.81    632.95 o
   1   3   5    54256.65    50317.17    707.87 o
   2   3   5     1825.87     2082.85    190.36 o
   3   3   5    32090.30    27287.81    815.74 o
   4   3   5     1578.25     2434.19    235.77 o
   5   3   5    27391.35    28556.58   1121.05 o
   6   3   5    18134.20    22043.57   1072.63 o
   7   3   5     4907.95     4730.55    460.69 o
   8   3   5    31656.15    36864.42   1714.31 o
   9   3   5    21235.39    25028.54   1449.86 o
  10   3   5     1649.43     2325.02    344.87 o
  11   3   5     5550.38     4996.15    504.12 o
  12   3   5    10976.61    11835.27   1087.24 o
  13   3   5     3711.96     3300.57    539.32 o
  14   3   5     1686.35     1828.66   1185.74 o
  15   3   5     3059.85     4373.61   1107.86 o
  16   3   5     9035.66     9109.84   1196.56 o
  17   3   5     7712.33     7191.61   1132.56 o
  18   3   5      524.90     2340.18    673.80 o
  19   3   5     1095.91     4614.03    879.71 o
  20   3   5    14833.62    17233.16   1645.36 o
  21   3   5    12763.03    13645.21   1379.25 o
  22   3   5    23586.38    26952.31   1731.53 o
  23   3   5     7735.56     7584.81    962.23 o
   0   4   5   278471.31   281369.59   3770.20 o
   1   4   5    90696.88    85308.34   1574.70 o
   2   4   5    61474.29    57603.21   1190.52 o
   3   4   5     6145.29     6620.95    470.42 o
   4   4   5    48557.55    46734.41    828.53 o
   5   4   5    46772.43    43248.49    876.09 o
   6   4   5    61644.59    59715.53   1185.09 o
   7   4   5     7155.82     6847.48    442.37 o
   8   4   5     2211.04     2810.83    474.63 o
   9   4   5    72453.33    66915.34   1953.02 o
  10   4   5    15225.00    15058.62   1206.63 o
  11   4   5    27894.82    29885.67   1885.93 o
  12   4   5     6131.82     8657.25   1021.74 o
  13   4   5    29510.07    33004.99   2120.32 o
  14   4   5   100776.72   104320.62   5350.29 o
  15   4   5    62252.77    70247.41   3122.73 o
  16   4   5    78434.48    86339.74   6636.47 o
  17   4   5     1783.50     2634.65   1012.02 o
  18   4   5      267.75      750.33    551.43 o
  19   4   5    17267.26    20641.06   2070.64 o
  20   4   5     5452.34     5698.52    906.59 o
  21   4   5     9334.10     9704.56   1335.39 o
  22   4   5      546.13     3552.88   1161.24 o
  23   4   5     7787.10     9613.20   1234.47 o
   1   5   5     5151.04     4740.56    348.52 o
   2   5   5    49008.49    44070.93    893.03 o
   3   5   5      585.46      545.37    135.77 o
   4   5   5      800.93     1022.03    191.80 o
   5   5   5    75102.55    70889.80   1381.42 o
   6   5   5    87987.46    86439.87   1418.55 o
   7   5   5   239553.91   240682.64   2235.82 o
   8   5   5    34939.12    31239.47   1254.20 o
   9   5   5    19801.96    19496.42   1557.99 o
  10   5   5     2088.17     1760.65    269.60 o
  11   5   5    10764.23    10312.63   1133.88 o
  12   5   5    32945.05    32872.85   1903.76 o
  13   5   5       41.13     1370.49    613.90 o
  14   5   5      139.89     1243.20    372.56 o
  15   5   5    46037.39    45392.13   2155.93 o
  16   5   5    36700.87    37040.87   2321.25 o
  17   5   5     3817.18     3247.15    711.94 o
  18   5   5     1533.16     2756.96    967.35 o
  19   5   5    41067.62    43594.19   2973.68 o
  20   5   5    34573.28    36469.21   3083.13 o
  21   5   5    69693.65    72564.01   4386.70 o
  22   5   5    17471.96    19369.59   1689.17 o
  23   5   5     6327.51     8589.83   2081.77 o
   0   6   5   502935.34   465112.50  11132.97 o
   1   6   5   303042.28   300865.31   4846.28 o
   2   6   5   178402.14   175771.59   2132.69 o
   3   6   5     8253.78     8263.50    803.46 o
   4   6   5    58261.17    53995.45   1081.89 o
   5   6   5   246233.27   244895.88   2323.08 o
   6   6   5    58200.28    53101.29   1465.40 o
   7   6   5     8394.81     7884.66    527.15 o
   8   6   5    71971.30    66181.13   1840.31 o
   9   6   5   114807.71   110331.38   2280.21 o
  10   6   5    90710.51    81923.95   2061.76 o
  11   6   5    37096.10    35691.28   1872.86 o
  12   6   5    40013.06    35005.47   1977.44 o
  13   6   5    82194.75    82372.68   4034.88 o
  14   6   5   208911.75   202088.33   7873.18 o
  15   6   5   139972.50   142034.69   4346.58 o
  16   6   5    51402.54    54639.14   4369.78 o
  17   6   5      279.57     1502.40    550.97 o
  18   6   5     4016.64     4262.02    753.79 o
  19   6   5    41641.34    44135.85   3596.08 o
  20   6   5     2380.46     3961.13    722.33 o
  21   6   5     7807.44     7586.25   1057.93 o
  22   6   5     1972.40     2661.23    709.53 o
   1   7   5    18916.88    18795.52   1083.61 o
   2   7   5    56850.78    52869.52   1031.57 o
   3   7   5    12111.12    11908.30    734.67 o
   4   7   5     2850.99     2806.43    267.83 o
   5   7   5    97256.73    97296.85   2000.88 o
   6   7   5   140842.05   136876.17   2581.23 o
   7   7   5   257701.53   267107.41   3784.36 o
   8   7   5   149424.83   154956.48   2669.72 o
   9   7   5    38493.15    39361.05   1384.83 o
  10   7   5     4929.34     5203.52    550.23 o
  11   7   5     9316.92     8371.43    743.97 o
  12   7   5    56291.86    53601.53   3050.22 o
  13   7   5     8068.00     9294.97    900.73 o
  14   7   5      101.53      898.72    473.81 o
  15   7   5    11379.81    12141.36   1109.93 o
  16   7   5    48290.64    48004.39   2615.31 o
  17   7   5     3637.98     3954.72    586.41 o
  18   7   5     6503.95     4883.08    606.13 o
  19   7   5    53985.18    50411.70   3019.61 o
  20   7   5    29160.21    27602.60   2380.37 o
  21   7   5    84975.73    77809.34   4676.53 o
  22   7   5    58811.52    50004.68   3297.29 o
   0   8   5   286796.50   258918.98  14347.01 o
   1   8   5   121749.17   118763.86   2806.87 o
   2   8   5   177647.16   173770.00   2302.89 o
   3   8   5       17.89      408.37    124.51 o
   4   8   5     8382.11     8651.63    592.75 o
   5   8   5    62532.71    61398.22   1502.77 o
   6   8   5      314.32     1207.35    242.49 o
   7   8   5      468.09      977.30    240.04 o
   8   8   5     5005.29     5283.65    521.61 o
   9   8   5    39735.75    41379.54   1333.99 o
  10   8   5     7556.62     7341.71    610.70 o
  11   8   5     7341.48     8433.45    758.19 o
  12   8   5    21314.91    21709.77   1269.81 o
  13   8   5    40491.16    39216.91   1996.50 o
  14   8   5   119029.12   112981.16   3991.29 o
  15   8   5    68179.23    64765.80   3344.88 o
  16   8   5    76845.98    67760.39   3341.83 o
  17   8   5     1848.51     2231.66    438.37 o
  18   8   5     2076.65     2985.70    634.40 o
  19   8   5    17357.83    14733.33   1193.91 o
  20   8   5     3115.59     1986.81    505.52 o
  21   8   5     1917.91     1793.37    866.91 o
   1   9   5     1467.93     1479.11    235.11 o
   2   9   5    18012.84    18433.41    887.68 o
   3   9   5    11065.83     9671.31    582.80 o
   4   9   5      259.95      531.20    124.18 o
   5   9   5    49092.44    50088.30   1556.56 o
   6   9   5    30738.85    32811.53    674.31 o
   7   9   5   111206.27   115728.96   3137.12 o
   8   9   5    62217.76    65825.52   1792.24 o
   9   9   5    90819.34    96363.88   2449.63 o
  10   9   5    10850.92    11141.07    836.07 o
  11   9   5    16841.34    15811.64   1016.07 o
  12   9   5    13293.38    11736.14   1425.83 o
  13   9   5     2640.31     2355.09    556.16 o
  14   9   5     6236.62     5593.91    770.16 o
  15   9   5     4324.08     3093.72    557.41 o
  16   9   5     5416.99     5067.19    772.42 o
  17   9   5       52.13     1467.06    517.02 o
  18   9   5     5157.34     4411.50    659.97 o
  19   9   5     5496.28     4663.86    655.20 o
  20   9   5     6858.35     4667.34    769.71 o
   0  10   5    72520.70    71780.87   2639.61 o
   1  10   5    21870.36    24689.15   1190.37 o
   2  10   5    55118.36    55613.52   1143.93 o
   3  10   5      659.66      457.44    134.43 o
   4  10   5    45145.66    44380.42   1176.45 o
   5  10   5      695.46     1288.62    373.88 o
   6  10   5     4016.93     3609.55    441.09 o
   7  10   5       94.31     1029.65    353.50 o
   8  10   5     1158.06     1043.50    245.32 o
   9  10   5     2620.12     3086.21    419.78 o
  10  10   5    15508.85    15403.22   1003.04 o
  11  10   5      498.69      610.08    330.26 o
  12  10   5    17159.35    17926.36   1110.59 o
  13  10   5    21333.22    21105.29   1351.12 o
  14  10   5    58612.06    54356.85   2168.35 o
  15  10   5    31099.24    27540.78   2421.14 o
  16  10   5    59254.57    55096.97   2760.51 o
  17  10   5     1396.44     2030.83    577.96 o
  18  10   5     9612.75     6901.57    833.52 o
  19  10   5     3713.03     3144.66    592.38 o
   1  11   5      133.98      930.57    422.03 o
   2  11   5    24534.61    22938.33   1283.63 o
   3  11   5     1106.79     1761.24    233.10 o
   4  11   5     9563.90     8496.74    597.37 o
   5  11   5    47242.98    46554.06   1288.55 o
   6  11   5    53855.77    54777.08   1146.69 o
   7  11   5   135906.27   140489.23   2878.73 o
   8  11   5    73477.92    74725.13   1877.05 o
   9  11   5   137466.75   140216.16   3103.98 o
  10  11   5     6229.69     6799.57    628.06 o
  11  11   5    14545.56    15586.17    989.66 o
  12  11   5     9274.20    10447.07    881.54 o
  13  11   5     1917.00     3277.87    511.47 o
  14  11   5     5949.66     4798.42    603.97 o
  15  11   5     1955.01     2509.64    519.93 o
  16  11   5     5517.65     6586.26   1168.04 o
  17  11   5      137.86     1498.97    938.02 o
  18  11   5     7528.92     7438.16    953.91 o
   0  12   5    66328.70    65906.34   2573.15 o
   1  12   5    23851.89    23816.29   1212.12 o
   2  12   5    40070.52    38112.19   1114.80 o
   3  12   5     3391.88     2253.86    295.84 o
   4  12   5    10419.78     8753.47    695.76 o
   5  12   5      686.03      626.69    259.31 o
   6  12   5     6293.69     5183.94    594.14 o
   7  12   5      677.36      953.40    200.75 o
   8  12   5       31.66      788.29    274.42 o
   9  12   5     2043.74     2543.21    416.50 o
  10  12   5    22814.24    24646.54   1541.76 o
  11  12   5      985.34     1275.32    332.97 o
  12  12   5    71449.01    77114.63   1654.51 o
  13  12   5    14439.50    15243.37   1219.18 o
  14  12   5    71556.65    70449.28   1909.64 o
  15  12   5    13669.01    12287.31   1262.90 o
  16  12   5    27143.67    21368.67   1419.25 o
  17  12   5      454.63     1964.98    500.78 o
   1  13   5     3849.77     2709.45    332.60 o
   2  13   5     5120.36     4255.79    630.26 o
   3  13   5      351.03      624.65    180.31 o
   4  13   5     1776.04     1266.15    219.89 o
   5  13   5    68170.81    65756.09   1625.12 o
   6  13   5    22041.79    21210.53   1301.58 o
   7  13   5   149966.45   160438.09   3452.04 o
   8  13   5    20323.04    21170.11   1549.02 o
   9  13   5    58573.43    64007.39   2066.28 o
  10  13   5     2414.46     2777.69    517.23 o
  11  13   5    13439.49    11926.60    920.43 o
  12  13   5      329.36      591.95    204.88 o
  13  13   5     3781.18     3030.36    459.50 o
  14  13   5      746.26     1093.70    403.68 o
  15  13   5     1096.61     2729.99    577.31 o
  16  13   5       16.84     1920.41    735.52 o
   0  14   5    39041.00    37232.32   2665.14 o
   1  14   5     2157.71     1741.19    406.38 o
   2  14   5    23136.60    21163.91    996.29 o
   3  14   5     6370.64     5302.27    591.44 o
   4  14   5    13175.95    11098.46    810.11 o
   5  14   5     9123.63     8216.86   1118.46 o
   6  14   5    12848.83    11517.38    936.45 o
   7  14   5     2371.26     1802.22    438.77 o
   8  14   5       41.72      769.78    264.42 o
   9  14   5     8389.70     8176.15    714.29 o
  10  14   5    28670.52    29483.35   1568.89 o
  11  14   5    13926.99    14525.46   1004.84 o
  12  14   5    66848.03    68668.45   2901.24 o
  13  14   5     3299.58     2674.04    606.04 o
  14  14   5    27984.69    28096.25   2112.08 o
   1  15   5      564.60      806.91    147.98 o
   2  15   5     3958.98     3457.93    527.74 o
   3  15   5    14288.31    12787.65    965.94 o
   4  15   5     4291.92     3281.79    478.65 o
   5  15   5    36330.05    35885.93   1343.65 o
   6  15   5     3759.27     3067.72    431.21 o
   7  15   5    34697.86    36158.51   2352.12 o
   8  15   5     3208.18     2670.88    504.83 o
   9  15   5    30169.04    32136.23   2002.30 o
  10  15   5     6172.16     7106.27    732.91 o
  11  15   5    21444.01    21611.34   1588.59 o
  12  15   5     6200.90     5085.03    701.00 o
   0  16   5     8721.50     8067.11    973.56 o
   1  16   5       14.11      741.79    204.70 o
   2  16   5    25110.98    24574.61   1587.93 o
   3  16   5     9035.13     8589.00    674.69 o
   4  16   5    44210.07    44141.16   2027.04 o
   5  16   5    11318.23    10054.85    895.82 o
   6  16   5    16016.51    15276.38   1312.20 o
   7  16   5      155.29      569.07    453.63 o
   8  16   5     3303.90     1900.20    428.65 o
   9  16   5     8337.27     7415.96    786.06 o
  10  16   5    21413.54    22092.18   1326.61 o
   1  17   5    12647.96    12802.06   1026.44 o
   2  17   5    15843.52    16059.81   1087.80 o
   3  17   5    39246.92    37181.31   2218.92 o
   4  17   5     6167.47     4722.34    504.62 o
   5  17   5     8257.59     6828.20    714.13 o
   6  17   5      335.51     1046.48    362.45 o
   0   0   6    10030.26    10061.85    920.52 o
   1   0   6   140668.59   127392.39   1500.15 o
   2   0   6      200.86      203.76    124.63 o
   3   0   6   500216.13   489890.75   5201.07 o
   4   0   6     6599.33     9033.49    917.53 o
   5   0   6  1234151.25  1230744.25  17473.93 o
   6   0   6     3023.10     2959.26    664.60 o
   7   0   6      372.62     3030.88    979.79 o
   8   0   6     3398.00     4716.47    637.88 o
   9   0   6   708302.31   762331.75   9589.77 o
  10   0   6     9454.49    11829.77   1308.63 o
  11   0   6   491426.34   546359.38  11599.00 o
  12   0   6    15262.01    19618.06   1451.18 o
  13   0   6     7293.26     9184.58   1323.51 o
  14   0   6      961.76     1942.11    698.11 o
  15   0   6    10224.83    14389.32   1943.98 o
  16   0   6     1782.31     2144.61   1021.36 o
  17   0   6    72154.80   102158.98  11958.41 o
  18   0   6     1093.99      924.96   1126.58 o
  19   0   6   237967.14   304897.50  17118.12 o
  20   0   6    10425.43    12560.09   2054.53 o
  21   0   6    39009.95    45351.50   7143.77 o
  22   0   6       33.82     1234.70   2285.59 o
  23   0   6    37184.93    42124.36   3956.66 o
   1   1   6     2054.63     2326.68    140.31 o
   2   1   6   472212.50   465408.63   3269.22 o
   3   1   6     4604.83     5098.25    259.26 o
   4   1   6   300189.91   308776.63   3614.30 o
   5   1   6     6183.81     7278.86    504.31 o
   6   1   6     5325.96     6321.73    482.22 o
   7   1   6      441.67     1659.61    281.33 o
   8   1   6    56137.21    58421.34   3321.07 o
   9   1   6        4.25      512.43    461.20 o
  10   1   6   445361.22   513493.72   9912.50 o
  11   1   6      136.50      898.55    564.09 o
  12   1   6   318042.44   384073.72   7211.25 o
  13   1   6    13009.63    16351.40   1341.67 o
  14   1   6       76.82     1315.08    578.16 o
  15   1   6     6068.32     7231.39    902.56 o
  16   1   6   171304.55   207535.91   5417.77 o
  17   1   6    10609.93    12676.42   1009.48 o
  18   1   6    53649.90    69207.52   4077.78 o
  19   1   6     5991.49     8922.67   1460.66 o
  20   1   6     1321.05     3650.78   1314.98 o
  21   1   6       58.81     1878.50    571.79 o
  22   1   6      152.91     3474.07   1255.79 o
  23   1   6      992.93     3807.26    794.30 o
   0   2   6     2102.49     1554.29    145.89 o
   1   2   6     4283.59     4694.99    205.45 o
   2   2   6     3362.85     2940.09    191.13 o
   3   2   6   321467.94   330325.94   3031.04 o
   4   2   6      653.90      765.66     92.82 o
   5   2   6   530944.00   536728.50   5986.24 o
   6   2   6     3568.74     4756.18    435.03 o
   7   2   6    12420.82    13960.10    985.68 o
   8   2   6     7417.37     9275.16    624.64 o
   9   2   6   311272.53   322045.53   4362.13 o
  10   2   6     6129.35     9015.54    857.34 o
  11   2   6   339502.66   339289.59   7027.45 o
  12   2   6       61.98      965.74    379.07 o
  13   2   6    35074.98    43032.73   2820.14 o
  14   2   6       13.52     1746.15    726.15 o
  15   2   6      198.28     2650.73    901.94 o
  16   2   6      462.66     2117.64    566.72 o
  17   2   6    54217.10    64634.47   4373.56 o
  18   2   6     3085.31     4036.32    771.43 o
  19   2   6   146779.25   167518.17   5932.91 o
  20   2   6     2993.92     3808.64    846.55 o
  21   2   6    31050.26    33883.64   2367.11 o
  22   2   6      613.71     2366.01   1192.93 o
  23   2   6    24874.43    23689.55   2660.29 o
   1   3   6    13186.73    12469.36    401.02 o
   2   3   6    81330.77    86312.34   1122.11 o
   3   3   6    23012.43    22527.61    672.30 o
   4   3   6   136817.48   135424.75   1662.97 o
   5   3   6     2367.93     2955.85    278.40 o
   6   3   6    75552.87    70577.91   1813.33 o
   7   3   6     2022.75     1900.10    395.59 o
   8   3   6    90909.64    90669.71   1792.98 o
   9   3   6     3737.67     4727.98    586.37 o
  10   3   6   100651.13   102549.09   3360.52 o
  11   3   6    19133.89    24057.06   1407.39 o
  12   3   6   109326.60   118340.73   3209.15 o
  13   3   6     1590.74     2852.81    556.12 o
  14   3   6    13617.35    15076.22   2026.46 o
  15   3   6     3671.58     4367.92    811.63 o
  16   3   6    35982.03    45506.25   2698.46 o
  17   3   6      854.65     2219.28    663.38 o
  18   3   6   104958.42   118309.73   5349.29 o
  19   3   6     1114.12     1528.38    612.26 o
  20   3   6    24997.45    29784.04   2418.48 o
  21   3   6      410.17     1564.16    536.30 o
  22   3   6     2535.58     4084.18    951.25 o
  23   3   6     1276.69     3550.21   1127.19 o
   0   4   6     7902.72     6512.29    489.73 o
   1   4   6   139498.70   137452.34   1797.45 o
   2   4   6     3879.84     4580.60    354.28 o
   3   4   6   143545.17   149298.81   1929.39 o
   4   4   6    26505.53    24580.02    774.45 o
   5   4   6   135666.09   137093.23   1738.73 o
   6   4   6     1057.68     1004.24    195.38 o
   7   4   6    33871.48    32029.50   1466.67 o
   8   4   6     7915.73     8228.53    636.03 o
   9   4   6    23242.81    23680.05   1287.52 o
  10   4   6     4474.79     4391.71    505.23 o
  11   4   6   119498.48   116503.20   2841.00 o
  12   4   6      546.30     1661.36    668.25 o
  13   4   6    66573.91    67538.82   3981.07 o
  14   4   6     1356.15     1142.00    803.88 o
  15   4   6     3348.76     4816.05   1136.15 o
  16   4   6      147.49     1359.12    689.28 o
  17   4   6    26040.76    29527.07   2188.94 o
  18   4   6     5733.72    10306.83   1479.80 o
  19   4   6    78173.01    87257.52   3749.62 o
  20   4   6      233.23     1370.43    545.08 o
  21   4   6    32881.68    43524.27   2950.94 o
  22   4   6     1437.51     3734.03    964.95 o
  23   4   6     9554.50     9002.86   1220.23 o
   1   5   6     8453.60     8168.71    531.44 o
   2   5   6    74455.09    75571.48   1398.60 o
   3   5   6    11263.69    13426.84    839.64 o
   4   5   6   179621.00   186188.64   2912.86 o
   5   5   6      761.28      847.22    157.46 o
   6   5   6    58908.31    53717.66   1168.68 o
   7   5   6    10720.09     9906.96    593.63 o
   8   5   6    10547.74    10525.99    641.23 o
   9   5   6     4576.74     4942.49    485.19 o
  10   5   6    31736.89    31563.86   1721.32 o
  11   5   6     8009.67     8246.76    916.01 o
  12   5   6    87989.48    92294.38   3164.56 o
  13   5   6       18.76      720.31    706.60 o
  14   5   6    25360.68    27084.25   1511.16 o
  15   5   6     3292.46     1503.16    477.87 o
  16   5   6    38395.27    40685.24   2260.51 o
  17   5   6     5975.41     5051.51    813.84 o
  18   5   6   121758.97   122843.06   7318.16 o
  19   5   6      281.99     1611.02   1388.79 o
  20   5   6    55289.42    58276.21   3711.03 o
  21   5   6       47.55     2549.37    586.54 o
  22   5   6     6449.41     4483.69    697.39 o
   0   6   6      764.29      874.76    200.99 o
   1   6   6   138134.03   128531.73   1905.79 o
   2   6   6     7780.70     8422.58    575.59 o
   3   6   6   133118.78   132408.86   1708.47 o
   4   6   6     4952.51     4846.85    708.20 o
   5   6   6    58395.46    57967.71   1373.58 o
   6   6   6     3037.88     2204.95    269.78 o
   7   6   6      466.22      729.66    141.47 o
   8   6   6      903.95      735.01    254.36 o
   9   6   6    16581.28    17718.90    979.52 o
  10   6   6     4831.70     4277.39    575.18 o
  11   6   6    15326.07    12974.61    935.56 o
  12   6   6     2770.15     2751.40    459.28 o
  13   6   6    11903.56    12376.03   1013.47 o
  14   6   6      142.83     -183.59    500.12 o
  15   6   6    35324.84    37177.51   2033.25 o
  16   6   6      181.34     1279.49    462.27 o
  17   6   6    56149.81    57740.34   3362.56 o
  18   6   6       80.54     1121.67    505.72 o
  19   6   6    26229.31    24008.95   2338.51 o
  20   6   6     3448.16     2936.96    873.52 o
  21   6   6      319.72     3135.97    937.17 o
  22   6   6       26.00     1579.83    738.06 o
   1   7   6      304.82      184.40    252.26 o
   2   7   6    73917.56    67017.38   1536.54 o
   3   7   6     4641.62     5542.00    437.11 o
   4   7   6    86628.09    80321.17   1506.54 o
   5   7   6     6056.46     6558.67    608.83 o
   6   7   6    27529.38    30896.37   1273.46 o
   7   7   6    11596.54    12464.26    795.72 o
   8   7   6    14784.01    16130.04    993.18 o
   9   7   6     2324.24     1627.55    422.14 o
  10   7   6    40538.30    41507.88   1531.71 o
  11   7   6      320.10     1200.48    302.02 o
  12   7   6    31617.58    26227.80   1561.57 o
  13   7   6      137.78      420.85    447.02 o
  14   7   6      596.50     1426.81    356.65 o
  15   7   6       11.65       22.01    375.80 o
  16   7   6     4250.65     4510.41    639.41 o
  17   7   6       40.05     2203.73    464.00 o
  18   7   6    10251.11    10541.79   1049.15 o
  19   7   6      624.51     1958.24    559.95 o
  20   7   6    27330.09    21842.51   2168.96 o
  21   7   6      575.57      993.23    912.19 o
   0   8   6     6362.61     7027.29    772.35 o
   1   8   6   172182.36   171960.47   2780.67 o
   2   8   6      793.09     1079.03    195.70 o
   3   8   6    28184.15    28407.34   1028.22 o
   4   8   6     9742.59     9352.79    615.39 o
   5   8   6     9404.99    10804.67    725.47 o
   6   8   6      929.15     1108.76    213.25 o
   7   8   6    16767.21    16527.35   1068.85 o
   8   8   6     4495.77     4945.30    500.28 o
   9   8   6        0.65     1334.98    263.09 o
  10   8   6       30.27     1032.06    296.03 o
  11   8   6     2784.90     2170.72    386.64 o
  12   8   6      342.85     1423.99    610.83 o
  13   8   6    16746.22    14106.04   1117.43 o
  14   8   6     2953.52     1809.13    398.60 o
  15   8   6   123139.52   122630.99   5758.87 o
  16   8   6       43.61      606.18    453.26 o
  17   8   6    66661.43    65318.18   2734.97 o
  18   8   6     2135.08     2094.03    500.12 o
  19   8   6      320.21     2870.65    907.20 o
  20   8   6       29.92     1454.13    644.24 o
  21   8   6    13552.28    10427.16   1374.74 o
   1   9   6     1821.05     1610.72    329.19 o
   2   9   6    11142.12    10373.34    641.16 o
   3   9   6     9886.37    10957.92    778.94 o
   4   9   6    26529.50    26616.51    945.67 o
   5   9   6      109.63      489.88    312.24 o
   6   9   6    48524.24    52142.91   1461.69 o
   7   9   6    10683.62    10710.84    825.10 o
   8   9   6    51298.00    57394.95   2313.07 o
   9   9   6       32.98     1142.53    308.95 o
  10   9   6    18892.13    18803.82   1182.01 o
  11   9   6      397.53      178.34    394.42 o
  12   9   6     2135.50     1720.04    379.93 o
  13   9   6      729.74     1312.96    309.05 o
  14   9   6     1663.45     1613.89    433.64 o
  15   9   6       12.66      860.72    781.47 o
  16   9   6     2476.10     3061.56    667.58 o
  17   9   6      742.57     2109.77    490.54 o
  18   9   6      118.91     1597.30    454.17 o
  19   9   6      193.98     1317.87    507.97 o
  20   9   6    22391.59    20643.76   1438.41 o
   0  10   6       21.93      632.03    580.49 o
   1  10   6   116424.07   117239.41   2356.98 o
   2  10   6      381.54      559.48    352.35 o
   3  10   6     3778.95     3580.25    490.21 o
   4  10   6       72.01      361.26    249.46 o
   5  10   6    63892.30    64299.97   1246.97 o
   6  10   6      143.93     1712.27    522.73 o
   7  10   6     4154.03     4187.00    479.86 o
   8  10   6     2013.88     1757.24    280.77 o
   9  10   6    17907.68    18561.65   1036.69 o
  10  10   6       24.04     1134.62    221.57 o
  11  10   6      740.16      548.16    293.38 o
  12  10   6       28.20      739.06    275.92 o
  13  10   6    41522.92    44115.55   2360.09 o
  14  10   6      878.83      707.12    458.42 o
  15  10   6    75522.25    75976.40   2401.56 o
  16  10   6     1068.03     1266.55    439.25 o
  17  10   6    11299.01     9538.88   1098.77 o
  18  10   6       88.36      433.28    718.14 o
  19  10   6     4572.39     3982.08    770.27 o
   1  11   6      538.89      473.15    253.53 o
   2  11   6    41471.71    43473.06    790.47 o
   3  11   6      113.92      356.42    368.59 o
   4  11   6       36.27     1013.32    354.03 o
   5  11   6       72.32      168.54    172.46 o
   6  11   6    93103.74    98813.30   2394.58 o
   7  11   6      956.31     1219.41    250.44 o
   8  11   6    54418.30    56961.52   1873.07 o
   9  11   6     4926.89     3845.26    616.27 o
  10  11   6     2154.69     2085.06    353.63 o
  11  11   6     2346.20     1984.09    320.85 o
  12  11   6     9200.36     8941.65    915.34 o
  13  11   6      862.29      819.25    489.27 o
  14  11   6     7623.51     7727.47    745.86 o
  15  11   6      587.40      268.31    597.93 o
  16  11   6    33095.40    32302.78   2487.06 o
  17  11   6      470.53     2222.08    618.64 o
  18  11   6     1099.77     1487.78    477.50 o
   0  12   6      101.53      769.48    462.96 o
   1  12   6   133334.00   138543.66   2482.56 o
   2  12   6      270.93      501.77    191.02 o
   3  12   6    16502.96    16301.38    866.75 o
   4  12   6       71.44      486.88    271.50 o
   5  12   6   139091.66   148040.45   2900.22 o
   6  12   6     2501.87     1978.61    327.68 o
   7  12   6      702.42     1758.36    292.07 o
   8  12   6       39.60      701.69    286.84 o
   9  12   6    90351.05    93881.66   2792.76 o
  10  12   6      319.47     1087.39    311.59 o
  11  12   6    11898.50    13567.98   1012.42 o
  12  12   6     2010.10     1335.37    505.05 o
  13  12   6    63684.53    68623.34   2788.63 o
  14  12   6       32.10      990.00    547.01 o
  15  12   6    68237.98    66367.18   4134.32 o
  16  12   6     3419.49     3695.96    642.72 o
  17  12   6      453.20     1671.60    651.09 o
   1  13   6      697.49      760.19    400.48 o
   2  13   6   104707.21   109553.16   2272.32 o
   3  13   6     2476.72     1601.99    209.21 o
   4  13   6    20469.62    19268.65   1125.57 o
   5  13   6      117.62      474.14    219.42 o
   6  13   6    66139.67    73667.82   1448.81 o
   7  13   6     1624.94     2047.69    368.29 o
   8  13   6    70204.86    76023.61   1352.40 o
   9  13   6      473.05     1008.59    476.36 o
  10  13   6     5832.41     5257.70    533.19 o
  11  13   6       23.46      439.01    233.41 o
  12  13   6    59392.07    60191.66   2028.06 o
  13  13   6     3074.52     1639.08    796.63 o
  14  13   6     2461.74     1818.42    380.77 o
  15  13   6      200.34     1077.21    556.59 o
   0  14   6     5909.32     5310.26    711.96 o
   1  14   6    19409.56    16685.50   1063.30 o
   2  14   6     2699.73     2182.71    290.02 o
   3  14   6     2332.31     2574.20    334.26 o
   4  14   6     1293.32     1126.05    458.43 o
   5  14   6    21302.96    20834.81   1459.65 o
   6  14   6     1490.59     1827.77    397.94 o
   7  14   6      174.50      806.05    229.94 o
   8  14   6      620.39      942.09    444.79 o
   9  14   6    31337.89    34360.48   1868.82 o
  10  14   6     2919.29     2772.65    381.68 o
  11  14   6    14025.30    15479.64   1060.62 o
  12  14   6       38.52      555.16    270.77 o
  13  14   6     6786.90     5729.26    667.46 o
  14  14   6     1682.04     2103.78    418.38 o
   1  15   6     1119.53     1613.42    329.41 o
   2  15   6    31740.35    34432.30   1960.32 o
   3  15   6     3517.46     3605.27    365.25 o
   4  15   6    21289.89    18814.72   1445.63 o
   5  15   6       27.10      858.33    385.65 o
   6  15   6     1493.91     1781.79    350.40 o
   7  15   6     2223.95     2482.42    441.31 o
   8  15   6    21936.25    20346.67   1122.67 o
   9  15   6      203.74      695.35    272.36 o
  10  15   6       11.08     -458.80    305.87 o
  11  15   6     2944.68     2487.27    466.54 o
  12  15   6    31381.53    28185.27   1865.62 o
   0  16   6     1939.64     1880.11    431.58 o
   1  16   6       21.14      954.34    188.13 o
   2  16   6       59.65      405.73    331.94 o
   3  16   6      389.77      636.09    309.56 o
   4  16   6     4727.54     3365.67    432.82 o
   5  16   6      498.68      688.63    503.32 o
   6  16   6     1723.27     1424.99    415.09 o
   7  16   6      164.69      673.67    386.02 o
   8  16   6     1834.29     1709.87    362.80 o
   9  16   6     4696.65     3808.78    481.83 o
   1  17   6      263.62      883.21    301.13 o
   2  17   6    29660.76    29858.76   1705.39 o
   3  17   6     1231.85      859.36    292.94 o
   4  17   6    21320.73    21767.69   1405.18 o
   5  17   6        0.11     1015.11    275.08 o
   1   1   7      911.84     1083.48    116.16 o
   2   1   7    29622.61    26944.51    481.35 o
   3   1   7      401.47      410.83     54.93 o
   4   1   7     1629.86     1132.37    118.40 o
   5   1   7     3422.90     3659.08    248.67 o
   6   1   7    10369.13    10009.24    652.37 o
   7   1   7    25894.38    28978.00   1311.35 o
   8   1   7     1756.76     1526.39    326.40 o
   9   1   7    10746.74    12587.49    959.89 o
  10   1   7     3517.81     4608.23    620.08 o
  11   1   7        2.65      766.86    644.20 o
  12   1   7      215.56     2348.23    653.38 o
  13   1   7     3832.91     3876.59    770.46 o
  14   1   7     3219.44     3620.91    792.46 o
  15   1   7      130.91     2231.94    941.72 o
  16   1   7      667.35     1263.95    585.64 o
  17   1   7     5844.42     6887.88    758.11 o
  18   1   7     3399.79     4140.85    811.08 o
  19   1   7      651.47     1589.12    614.17 o
  20   1   7      596.58     1348.72    777.01 o
  21   1   7     4398.31     5591.03   1292.80 o
  22   1   7     7982.07     8473.00   1742.95 o
  23   1   7     2898.73     2958.94    665.20 o
   0   2   7   138997.67   138322.59   1603.45 o
   1   2   7    30640.54    31710.51    462.06 o
   2   2   7    13849.84    12615.90    380.93 o
   3   2   7     1042.89      613.47    112.68 o
   4   2   7    58375.25    56387.75    898.04 o
   5   2   7      221.17      517.59    122.08 o
   6   2   7    81597.30    85064.97   2141.82 o
   7   2   7    22752.82    23440.18   1275.17 o
   8   2   7     2874.00     3965.81    370.50 o
   9   2   7     2229.26     2884.32    409.43 o
  10   2   7     8653.09     8278.14    855.84 o
  11   2   7    39851.68    45240.88   3029.20 o
  12   2   7     1428.65     2284.26    510.71 o
  13   2   7    14983.53    15591.98   1282.75 o
  14   2   7    52852.63    61543.66   3532.28 o
  15   2   7     9644.49    11269.11   1156.80 o
  16   2   7    31764.63    39692.55   2824.63 o
  17   2   7    25405.96    31563.26   1766.49 o
  18   2   7        0.69     1486.54    977.42 o
  19   2   7     1449.12     2104.07    521.83 o
  20   2   7    13405.77    13561.28   1155.92 o
  21   2   7    24026.27    24025.95   2516.39 o
  22   2   7      733.39     1890.40    638.12 o
  23   2   7      898.36     1993.55    788.01 o
   1   3   7     1265.73     1309.83    110.96 o
   2   3   7       81.65      490.12     59.52 o
   3   3   7      363.51      583.72    104.76 o
   4   3   7     1516.68      952.64    173.66 o
   5   3   7    56757.66    57748.55   1366.50 o
   6   3   7     2890.52     2039.59    211.07 o
   7   3   7    53845.46    55706.65   1409.29 o
   8   3   7     1689.13     1169.47    252.05 o
   9   3   7    48111.67    51943.65   2188.24 o
  10   3   7      787.89     1087.68    211.92 o
  11   3   7      189.45     1747.24    523.62 o
  12   3   7      983.60     1157.02    306.58 o
  13   3   7      116.06      905.60    330.60 o
  14   3   7     1658.38     3457.40    638.18 o
  15   3   7     6790.74     5016.69    828.48 o
  16   3   7     1274.46     1780.14    902.62 o
  17   3   7    11001.37    11977.62   1417.60 o
  18   3   7      977.67     1886.64    586.13 o
  19   3   7     3048.18     4544.27   1195.03 o
  20   3   7     4255.82     4364.97    692.90 o
  21   3   7    17622.71    20676.47   1622.01 o
  22   3   7     8135.34    11656.22   1093.10 o
  23   3   7     6126.99     7240.50   1037.35 o
   0   4   7   366696.50   369014.31   4105.65 o
   1   4   7    97228.27    96599.85   1344.82 o
   2   4   7    73679.47    70511.70   1329.96 o
   3   4   7     3274.16     3211.32    298.53 o
   4   4   7    23041.39    21582.73    944.48 o
   5   4   7    97806.14    93098.62   1683.75 o
   6   4   7    62616.83    61492.45   1613.19 o
   7   4   7     1948.83     1468.15    258.00 o
   8   4   7     3008.65     3110.27    392.88 o
   9   4   7    43859.41    40094.16   1831.27 o
  10   4   7    39449.50    43225.89   1945.73 o
  11   4   7    32598.55    32276.97   1663.38 o
  12   4   7    22422.81    21883.82   1422.17 o
  13   4   7     7695.91     8106.86    772.59 o
  14   4   7   145135.55   158340.47   8223.55 o
  15   4   7    37252.86    39553.81   2607.89 o
  16   4   7    64006.02    59416.04   9037.53 o
  17   4   7     3051.95     3342.07    599.22 o
  18   4   7      188.28     1755.94    554.68 o
  19   4   7    12011.07    16619.98   1666.17 o
  20   4   7     6014.81     5019.34   1383.49 o
  21   4   7     5462.85     8223.51   1131.32 o
  22   4   7        5.17     2472.30    497.99 o
   1   5   7    15983.99    15836.15    744.08 o
   2   5   7    73054.45    72129.77   1326.35 o
   3   5   7     6133.09     6098.84    475.15 o
   4   5   7      327.15      499.68    125.21 o
   5   5   7    58726.34    54161.79   1188.81 o
   6   5   7    52221.93    48603.77   1117.43 o
   7   5   7   267814.72   268143.69   4575.40 o
   8   5   7    20123.27    21342.16   1107.79 o
   9   5   7    43405.27    44572.88   1799.18 o
  10   5   7    21619.53    21281.25   1148.48 o
  11   5   7     3781.66     2892.17    473.80 o
  12   5   7     9417.13    10149.08    965.10 o
  13   5   7     1902.84     2311.63    556.61 o
  14   5   7    12888.82    15638.99   1189.25 o
  15   5   7    16899.81    18560.85   1411.05 o
  16   5   7    15019.08    17195.25   1381.78 o
  17   5   7     4741.04     4830.11    725.74 o
  18   5   7      971.05     2217.12    564.90 o
  19   5   7    12697.27    14980.00   1833.19 o
  20   5   7    20910.30    22356.86   2139.16 o
  21   5   7    72985.95    70542.80   4270.25 o
  22   5   7     9560.23     7975.83   1071.35 o
   0   6   7   656740.56   650004.75   6883.85 o
   1   6   7   257905.92   252334.05   3530.10 o
   2   6   7   146567.64   144611.44   1802.97 o
   3   6   7    56905.37    54180.80   1101.49 o
   4   6   7    74494.38    74427.84   1558.36 o
   5   6   7   216043.63   216150.45   3114.29 o
   6   6   7    53021.79    50721.69   1397.61 o
   7   6   7     4397.95     4367.58    365.44 o
   8   6   7    36127.68    32349.79   1594.80 o
   9   6   7   118892.85   117014.34   2573.09 o
  10   6   7    92099.13    91076.93   2160.68 o
  11   6   7    32205.41    27879.78   1746.79 o
  12   6   7    10191.70    11220.79    878.12 o
  13   6   7    44380.84    41383.75   1773.97 o
  14   6   7   196542.70   198497.25   6130.24 o
  15   6   7    45771.45    45955.49   1682.64 o
  16   6   7   110072.72   114546.61   4411.27 o
  17   6   7       83.51      661.85    475.65 o
  18   6   7      743.94     4098.67    879.65 o
  19   6   7    16515.78    16287.98   4078.28 o
  20   6   7    17916.64    19936.35   2170.59 o
  21   6   7      347.10     3316.44    825.70 o
  22   6   7      679.37     1803.61    696.27 o
   1   7   7    39866.17    39703.75    798.49 o
   2   7   7    55569.16    55704.35   1440.20 o
   3   7   7    36133.10    36316.96   1325.06 o
   4   7   7     2025.19     2213.08    415.26 o
   5   7   7    71327.90    72286.02   1442.43 o
   6   7   7    62126.31    61257.38   1827.88 o
   7   7   7   308356.75   326715.88   4604.47 o
   8   7   7    38525.04    38343.86   1298.13 o
   9   7   7    90560.32    89611.70   3794.02 o
  10   7   7    11992.84    12064.94    847.26 o
  11   7   7    15850.09    16142.14   1049.18 o
  12   7   7    36030.13    36219.53   2030.54 o
  13   7   7    24766.52    20918.94   1177.28 o
  14   7   7     5939.23     4755.51    977.29 o
  15   7   7     6538.79     6456.19    720.93 o
  16   7   7    34972.11    33700.19   2245.69 o
  17   7   7    16456.22    15683.10   1302.20 o
  18   7   7     2870.57     2671.78    481.76 o
  19   7   7    22143.09    20807.91   1672.15 o
  20   7   7    14557.17    11726.44   1268.87 o
  21   7   7   115163.01   109662.19   4039.63 o
   0   8   7   396583.19   406481.28   8816.54 o
   1   8   7    39409.39    38366.36   1009.17 o
   2   8   7   154999.00   155962.78   2456.27 o
   3   8   7    10865.25    11169.78    879.69 o
   4   8   7      311.24      897.02    230.66 o
   5   8   7    35711.70    37316.95   1552.71 o
   6   8   7     4557.74     4412.04    406.67 o
   7   8   7     8104.63     8544.31    732.21 o
   8   8   7     9773.76    10307.32    886.16 o
   9   8   7     8478.08     9637.36    725.76 o
  10   8   7    19248.65    19672.37   1137.23 o
  11   8   7     6252.29     5687.88    647.42 o
  12   8   7    25547.78    25478.68   1609.96 o
  13   8   7     8041.16     5718.73    698.64 o
  14   8   7   149348.78   143717.19   6023.56 o
  15   8   7    25280.46    24141.29   1688.30 o
  16   8   7    82714.82    81217.44   2991.25 o
  17   8   7     2595.14     2148.00    592.24 o
  18   8   7      187.55     2354.17    507.37 o
  19   8   7     6729.70     5240.72    681.08 o
  20   8   7     6869.52     5343.91    782.98 o
   1   9   7     4638.79     5125.40    432.99 o
   2   9   7     1999.16     2855.18    339.88 o
   3   9   7      382.07      652.08    270.60 o
   4   9   7     4836.69     4586.21    376.84 o
   5   9   7    56127.91    57929.20   1707.35 o
   6   9   7     1539.70     2081.15    352.10 o
   7   9   7   200965.06   213977.80   3835.08 o
   8   9   7    26493.69    30622.69   1656.60 o
   9   9   7   112676.23   119396.04   2577.32 o
  10   9   7    14881.23    15651.99    983.51 o
  11   9   7      194.14      836.08    295.28 o
  12   9   7      999.77      840.55    337.66 o
  13   9   7     6236.19     5186.92    618.24 o
  14   9   7     8419.50     9294.16    849.19 o
  15   9   7       33.38     1666.61    647.10 o
  16   9   7      639.22     1279.52    454.32 o
  17   9   7      222.01     1159.42    596.88 o
  18   9   7    12188.25    11886.69   1002.22 o
  19   9   7    11282.42    10339.03   1023.08 o
  20   9   7      145.31     1191.85    456.83 o
   0  10   7   175576.27   190380.88   4631.03 o
   1  10   7     1256.72     1144.81    195.61 o
   2  10   7    84443.32    87596.21   2035.57 o
   3  10   7     8479.13     8705.13    712.74 o
   4  10   7    21178.41    21626.25   1057.91 o
   5  10   7     5224.43     4644.94    496.15 o
   6  10   7      327.79      897.64    262.89 o
   7  10   7      399.80     1249.74    285.72 o
   8  10   7      333.41      487.59    231.96 o
   9  10   7      622.20      937.12    237.45 o
  10  10   7      870.65      813.71    297.37 o
  11  10   7      485.82     1047.22    302.79 o
  12  10   7    37968.84    41937.81   2894.47 o
  13  10   7      267.41      783.06    541.74 o
  14  10   7   106752.38   112760.09   1809.22 o
  15  10   7     5886.08     4408.02    828.02 o
  16  10   7    57255.63    56324.23   2950.60 o
  17  10   7     2621.74     2211.60    457.10 o
  18  10   7     4474.20     4192.86    721.28 o
  19  10   7     2109.64     1219.39    702.42 o
   1  11   7     3329.05     3736.46    395.19 o
   2  11   7    18510.68    20133.41   1065.53 o
   3  11   7      869.05      819.78    251.22 o
   4  11   7     3304.55     2996.51    444.61 o
   5  11   7    93120.35    96277.55   3207.23 o
   6  11   7     1889.03     1682.32    382.99 o
   7  11   7   216900.23   229562.38   4520.54 o
   8  11   7    25597.50    28380.63   1727.87 o
   9  11   7   136512.50   143658.16   3640.41 o
  10  11   7     5998.24     5591.38    798.77 o
  11  11   7     7926.74     8055.68    635.64 o
  12  11   7     9691.32     9938.73    852.09 o
  13  11   7     3439.23     3388.52    499.74 o
  14  11   7    11917.19    11463.56    974.73 o
  15  11   7      312.94     1174.42    346.15 o
  16  11   7       50.15     1302.30    410.28 o
  17  11   7     4180.37     3555.85   1170.09 o
  18  11   7     5530.90     5310.01    742.01 o
   0  12   7   107390.34   118285.73   3378.60 o
   1  12   7     2637.35     1709.80    287.12 o
   2  12   7    55028.20    54120.18   1353.57 o
   3  12   7     1208.44      863.46    246.86 o
   4  12   7     5372.36     5104.75    491.35 o
   5  12   7      289.60      463.21    296.51 o
   6  12   7      474.19      255.36    222.38 o
   7  12   7      827.13     1534.01    474.60 o
   8  12   7      287.59      517.54    527.98 o
   9  12   7     2062.61     1290.84    366.62 o
  10  12   7     8456.62     8312.02    772.40 o
  11  12   7     1374.45     1848.40    427.28 o
  12  12   7    53275.67    57531.99   1830.16 o
  13  12   7     6113.84     6361.98    715.10 o
  14  12   7    81171.46    82047.58   3434.80 o
  15  12   7      172.82     1608.23    644.82 o
  16  12   7    46668.65    43246.69   2820.79 o
   1  13   7       37.24      289.36    194.78 o
   2  13   7     9041.08    10192.99    760.84 o
   3  13   7     9468.10     7854.56    665.49 o
   4  13   7     2958.78     1509.73    351.92 o
   5  13   7    32407.14    32994.79   1225.88 o
   6  13   7    14159.42    15007.50   1095.46 o
   7  13   7    90981.15    95990.47   1506.98 o
   8  13   7    12698.10    13397.63   1098.84 o
   9  13   7    69856.34    78619.08   2386.01 o
  10  13   7      215.62      758.27    254.73 o
  11  13   7    17818.56    18425.51   1463.60 o
  12  13   7     2807.44     2184.49    369.58 o
  13  13   7     1064.87     1179.34    442.73 o
  14  13   7       32.67     1158.13    285.63 o
  15  13   7       43.40     1125.93    645.82 o
   0  14   7    16031.71    17113.12   1616.82 o
   1  14   7      859.85     1780.18    403.97 o
   2  14   7    25698.75    26916.20   1328.66 o
   3  14   7      306.84      850.29    191.34 o
   4  14   7    33269.19    31656.79   1618.41 o
   5  14   7     2610.23     1782.98    317.71 o
   6  14   7    11160.23    11489.87   1011.58 o
   7  14   7     5244.80     5445.01    637.93 o
   8  14   7     2400.19     1957.10    355.98 o
   9  14   7      117.96      668.08    315.78 o
  10  14   7    30394.87    32996.68   1728.34 o
  11  14   7     7258.93     6398.81    970.38 o
  12  14   7    45052.31    48324.29   2350.90 o
  13  14   7     2964.33     3404.95    507.63 o
   1  15   7     4832.71     4451.47    493.73 o
   2  15   7        5.68      793.57    349.84 o
   3  15   7    31732.10    32869.45   1550.41 o
   4  15   7       17.76      380.69    290.85 o
   5  15   7    32327.93    32255.77   1913.67 o
   6  15   7      451.30      811.85    493.19 o
   7  15   7    24197.72    25709.54   1773.55 o
   8  15   7      763.17     1457.19    308.15 o
   9  15   7    31401.66    31565.16   1888.87 o
  10  15   7      138.54      723.76    340.31 o
  11  15   7    32463.65    34118.41   2388.54 o
   0  16   7    15254.14    13117.85   1656.92 o
   1  16   7     4273.00     2976.70    533.49 o
   2  16   7    25131.96    26700.44   1459.54 o
   3  16   7     3088.06     2674.11    407.04 o
   4  16   7    39896.22    42235.39   2108.97 o
   5  16   7     9197.15     8933.20    857.84 o
   6  16   7    16495.51    14862.06   1293.24 o
   7  16   7       35.17     1050.86    263.83 o
   8  16   7     3380.28     2615.64    381.08 o
   1  17   7     9213.17     8826.70    751.31 o
   2  17   7    16604.44    17276.17   1177.79 o
   3  17   7    33371.81    34209.94   2053.81 o
   4  17   7     4450.67     4283.71    477.36 o
   0   0   8   401284.38   395480.09   8179.39 o
   1   0   8   126592.85   124764.62   2091.80 o
   2   0   8     2103.49     2617.13    229.25 o
   3   0   8    73099.36    76152.85   1476.62 o
   4   0   8   690042.81   703225.38  16527.75 o
   5   0   8    10239.45    11631.71   1165.80 o
   6   0   8   498885.88   523214.56   8238.04 o
   7   0   8      192.32      734.99    335.03 o
   8   0   8    79412.70    81254.65   4299.67 o
   9   0   8    15145.14    22969.74   2920.15 o
  10   0   8   468637.31   526577.56  12602.70 o
  11   0   8   116767.73   134718.53   8781.32 o
  12   0   8     7382.54    11116.76   1762.12 o
  13   0   8    87616.46   113086.20   9398.57 o
  14   0   8   107824.56   138643.69   6203.50 o
  15   0   8    43873.14    61025.61   6410.77 o
  16   0   8    12412.28    14485.45   2003.04 o
  17   0   8    42183.51    54271.53   4351.93 o
  18   0   8    87784.14   117177.39  10665.63 o
  19   0   8    39187.14    49275.76   5204.30 o
  20   0   8    91161.00   110184.34   5074.45 o
  21   0   8    10096.23    14224.27   2774.03 o
  22   0   8      561.44     2595.95    888.07 o
  23   0   8     8270.40     7098.79   1622.41 o
   1   1   8    88100.83    86852.99   1057.23 o
   2   1   8    86584.39    89494.56   1359.36 o
   3   1   8   177703.41   174344.17   1833.96 o
   4   1   8   205308.94   222678.36   3144.39 o
   5   1   8       24.89      461.21    135.77 o
   6   1   8   141440.73   142570.84   3677.16 o
   7   1   8    52005.06    55611.22   2573.74 o
   8   1   8    93909.68   104068.55   3586.93 o
   9   1   8     7066.56     6623.14    591.42 o
  10   1   8    86390.02    96126.81   4061.37 o
  11   1   8   186470.17   208777.28   4235.21 o
  12   1   8    66936.20    80896.95   3233.70 o
  13   1   8    36419.80    45132.64   2442.20 o
  14   1   8    22248.80    25266.82   1666.66 o
  15   1   8    67779.26    84539.52   3854.06 o
  16   1   8     8714.99    12349.93    983.14 o
  17   1   8    84388.91   101682.84   5103.52 o
  18   1   8    47476.46    58135.16   3830.84 o
  19   1   8      485.28     1238.77    601.66 o
  20   1   8    44393.71    50991.46   3427.68 o
  21   1   8    19753.30    19999.57   2922.48 o
  22   1   8    10956.63     9359.11   1207.46 o
  23   1   8     2039.15     3056.16    662.13 o
   0   2   8    99628.45   101475.78   1936.07 o
   1   2   8   189377.42   197175.88   1630.87 o
   2   2   8      168.13      303.46     59.22 o
   3   2   8   153726.56   153768.13   1570.68 o
   4   2   8   304344.78   316335.84   2327.15 o
   5   2   8    57047.43    52647.25    984.17 o
   6   2   8   162732.95   173078.80   6107.62 o
   7   2   8       26.49       30.04    218.21 o
   8   2   8    15317.88    17586.26   1092.06 o
   9   2   8    33687.33    36977.55   1893.06 o
  10   2   8   203252.52   216289.48   4819.09 o
  11   2   8    75078.40    81727.38   4525.38 o
  12   2   8    27729.93    31655.99   2043.64 o
  13   2   8    81439.29    96843.42   4988.41 o
  14   2   8    41067.72    48748.11   2949.37 o
  15   2   8    76406.42    82929.94   5944.82 o
  16   2   8     8547.54     8173.96   1064.98 o
  17   2   8    69377.81    81553.04   4392.98 o
  18   2   8    44053.64    52875.12   2874.11 o
  19   2   8    33516.46    41634.12   3234.42 o
  20   2   8    44634.94    50453.71   3788.43 o
  21   2   8     3012.20     3398.56    691.03 o
  22   2   8       14.70     3148.82   2090.35 o
  23   2   8     5866.17     7239.09   1249.93 o
   1   3   8     2345.66     2204.69    153.76 o
   2   3   8   105189.69   100584.52   1246.71 o
   3   3   8    33104.52    32980.78    748.68 o
   4   3   8   112172.17   108796.93   1647.45 o
   5   3   8    35291.42    36295.75   1046.46 o
   6   3   8    64753.16    70021.95   1491.71 o
   7   3   8       90.30      472.31    279.07 o
   8   3   8    84274.43    86619.92   2187.89 o
   9   3   8      699.91     1242.44    272.70 o
  10   3   8   103682.50   107994.70   4276.93 o
  11   3   8    32677.78    34909.05   1982.83 o
  12   3   8    74813.60    83014.07   3811.76 o
  13   3   8    33575.24    37342.56   2341.33 o
  14   3   8      181.16     1239.16    556.44 o
  15   3   8     2440.86     3775.23    759.32 o
  16   3   8    14732.04    16729.11   1421.69 o
  17   3   8    43052.06    47308.48   3152.42 o
  18   3   8    19375.46    24229.01   1819.51 o
  19   3   8     3327.53     4806.96    779.98 o
  20   3   8    24855.45    27012.93   2240.13 o
  21   3   8     2803.86     4431.48    834.53 o
  22   3   8    34841.24    37392.27   2927.73 o
   0   4   8      301.62      650.03    208.58 o
   1   4   8    50479.73    48687.19    731.14 o
   2   4   8      629.81      598.48    117.67 o
   3   4   8   149693.59   153637.09   1911.51 o
   4   4   8    11810.46    12392.14    779.84 o
   5   4   8   158484.77   158019.38   3250.11 o
   6   4   8    32006.68    31326.29   1144.59 o
   7   4   8      304.31      760.20    168.47 o
   8   4   8     3778.83     4342.57    375.31 o
   9   4   8    55681.34    58494.37   1864.27 o
  10   4   8    70786.84    71326.14   2061.88 o
  11   4   8    31111.56    34195.84   1864.72 o
  12   4   8    42384.30    46689.40   2121.27 o
  13   4   8    18098.16    20717.68   1351.67 o
  14   4   8      467.67     1842.78    874.96 o
  15   4   8    31745.62    39122.48   2799.24 o
  16   4   8     1918.78     2339.97    523.78 o
  17   4   8    71653.73    74484.76   4451.72 o
  18   4   8     6532.09     5531.40    798.72 o
  19   4   8    24917.15    29717.42   2213.31 o
  20   4   8    45953.17    60194.77   4011.56 o
  21   4   8      649.10     2074.68   1046.91 o
  22   4   8      484.96     3081.87   1157.11 o
   1   5   8    29116.38    29740.93    728.55 o
   2   5   8    59032.10    54714.96   1048.10 o
   3   5   8   106466.37   110580.45   1741.31 o
   4   5   8    86617.44    87728.75   1657.62 o
   5   5   8    20098.16    21639.45   1108.65 o
   6   5   8    36353.14    38153.60   1166.00 o
   7   5   8      186.01      700.81    193.83 o
   8   5   8    55401.74    57567.09   1677.48 o
   9   5   8       13.85      470.78    247.34 o
  10   5   8    62771.91    59752.73   4438.52 o
  11   5   8    37096.21    36517.12   2361.22 o
  12   5   8    27149.58    27948.70   1791.37 o
  13   5   8    49057.41    51379.98   2526.74 o
  14   5   8      492.93      772.66    373.54 o
  15   5   8     4130.25     3440.60    516.75 o
  16   5   8    27743.44    30071.33   1814.92 o
  17   5   8    19551.32    21821.00   1782.66 o
  18   5   8    26258.46    29303.80   4216.59 o
  19   5   8    18655.39    19209.04   1874.18 o
  20   5   8    21771.00    20517.62   2715.55 o
  21   5   8     3183.59     2756.92   1166.14 o
  22   5   8    29279.96    30527.06   3326.35 o
   0   6   8      816.49      725.17    259.17 o
   1   6   8    85738.30    86591.91   1324.68 o
   2   6   8    13058.43    12966.81    638.22 o
   3   6   8    62681.13    64234.25   1471.96 o
   4   6   8     7681.25     7587.79    592.81 o
   5   6   8    58544.63    54809.98   1400.12 o
   6   6   8      582.33      494.64    199.51 o
   7   6   8     6034.34     5940.05    472.19 o
   8   6   8     6722.13     6935.96    543.03 o
   9   6   8     6299.20     6283.03    552.04 o
  10   6   8     6365.80     5424.75    639.14 o
  11   6   8    39893.47    39068.16   1605.80 o
  12   6   8     4821.13     4016.06    441.19 o
  13   6   8    36103.62    35740.69   2316.08 o
  14   6   8     1710.35      679.77    670.69 o
  15   6   8    31920.84    30006.71   1581.03 o
  16   6   8     8254.95    11201.09   1225.60 o
  17   6   8    19693.97    21550.22   1650.83 o
  18   6   8    23555.21    23906.02   2420.94 o
  19   6   8     9356.15    10279.42   2498.50 o
  20   6   8     1341.12     2942.22    669.43 o
  21   6   8     2624.88     5324.05   1465.28 o
   1   7   8    17702.84    17459.72    908.28 o
   2   7   8      624.53     1125.62    199.81 o
   3   7   8    47594.93    44584.69   1022.46 o
   4   7   8    25110.28    26840.98   1344.25 o
   5   7   8     2230.15     2871.09    385.14 o
   6   7   8    79000.75    77506.05   1562.40 o
   7   7   8     1239.46     1216.79    250.87 o
   8   7   8    69781.59    66321.97   1896.16 o
   9   7   8     2730.48     1487.36    406.78 o
  10   7   8    12048.64    14579.38   1006.95 o
  11   7   8    11227.37    12316.62    874.96 o
  12   7   8     1798.23     1820.84    365.59 o
  13   7   8     5303.22     5091.85    591.73 o
  14   7   8     4219.48     3260.59    459.44 o
  15   7   8       29.11     1472.17    320.33 o
  16   7   8      563.21     1789.28    403.21 o
  17   7   8      121.24      512.10    336.93 o
  18   7   8    14553.95    14814.35   1219.41 o
  19   7   8     1169.97     1624.24    412.92 o
  20   7   8    20600.92    21332.66   2401.88 o
  21   7   8     7130.00     6157.14   1992.61 o
   0   8   8    79224.20    84122.09   1850.98 o
   1   8   8    69440.35    70050.06   1284.39 o
   2   8   8    18026.56    19445.11    970.27 o
   3   8   8     9240.28    10922.00    780.24 o
   4   8   8     2002.06     1473.52    278.99 o
   5   8   8      609.11     1010.57    376.24 o
   6   8   8    21099.28    21039.38   1144.26 o
   7   8   8     2221.35     2019.76    535.79 o
   8   8   8     1759.09     1357.25    384.39 o
   9   8   8      721.21     1123.19    235.02 o
  10   8   8    29942.14    27687.13   1926.43 o
  11   8   8    24142.24    24028.55   1480.25 o
  12   8   8    12828.94    13646.41   1081.34 o
  13   8   8    64394.00    63525.75   2473.40 o
  14   8   8    29183.36    29558.27   1790.66 o
  15   8   8    20430.54    20436.30   1482.50 o
  16   8   8    57572.83    54913.42   2814.30 o
  17   8   8     4503.20     4888.75    592.83 o
  18   8   8     1153.37     1826.41    447.78 o
  19   8   8     1644.45     1514.41    602.93 o
  20   8   8    11823.65     9643.06   1241.82 o
   1   9   8      214.81      418.95    170.66 o
   2   9   8      108.49      449.80    219.47 o
   3   9   8      619.06      970.56    213.16 o
   4   9   8    24288.87    26746.45   1404.12 o
   5   9   8     4582.59     5542.59    563.55 o
   6   9   8    59843.09    60108.54   2327.21 o
   7   9   8     2734.93     3189.54    416.34 o
   8   9   8    46082.58    46974.29   1599.66 o
   9   9   8     1680.18     1452.60    314.76 o
  10   9   8    12051.77    12185.58    981.90 o
  11   9   8     1864.44     1958.52    287.08 o
  12   9   8     1725.25     1877.68    520.59 o
  13   9   8      433.92      895.75    321.41 o
  14   9   8     1395.59     1685.81    406.32 o
  15   9   8     3980.44     2349.71    412.65 o
  16   9   8      207.81     1398.56    451.66 o
  17   9   8     2127.99     2782.96    471.50 o
  18   9   8     1566.15     1153.32    673.24 o
  19   9   8     3292.24     3858.87    648.42 o
   0  10   8    85520.62    89196.88   2662.60 o
   1  10   8    11198.16    11893.29    732.51 o
   2  10   8    23943.20    27233.69   1348.16 o
   3  10   8     3478.73     4095.38    463.96 o
   4  10   8    15215.53    16767.62    946.56 o
   5  10   8     3686.07     4646.61    462.78 o
   6  10   8    36376.82    39036.16   1740.87 o
   7  10   8      659.40      960.24    394.24 o
   8  10   8    15938.44    16395.91   1144.41 o
   9  10   8     1042.75      872.38    279.11 o
  10  10   8    54199.29    57522.98   2036.79 o
  11  10   8     7481.16     8188.35    717.75 o
  12  10   8      486.28     1044.67    335.87 o
  13  10   8    23729.68    21925.44   1688.84 o
  14  10   8    31387.91    30813.74   1979.07 o
  15  10   8     8850.13     7890.04    740.59 o
  16  10   8    11732.12     8743.79    982.98 o
  17  10   8     5511.38     4243.17    727.07 o
  18  10   8     2644.55     1372.29    684.89 o
   1  11   8    15698.42    18136.82   1051.08 o
   2  11   8     1245.30     1807.39    247.83 o
   3  11   8    27675.09    31247.17   1391.40 o
   4  11   8     4220.72     2660.48    534.18 o
   5  11   8     5461.13     5550.03    665.16 o
   6  11   8     2146.63     1877.97    348.47 o
   7  11   8    60180.34    65024.09   1868.44 o
   8  11   8    12972.84    12683.52    880.62 o
   9  11   8      867.74     1047.96    332.40 o
  10  11   8    11371.84    12259.30    909.47 o
  11  11   8    41957.56    43304.41   1882.28 o
  12  11   8      744.70     1605.10    287.81 o
  13  11   8     8974.28     7658.13    726.07 o
  14  11   8       48.67      874.61    505.56 o
  15  11   8    14937.70    15032.71   1208.10 o
  16  11   8        0.55     1303.46    403.95 o
  17  11   8     8381.16     8724.23   1034.93 o
   0  12   8   197660.20   198673.31   9979.38 o
   1  12   8      218.48      729.05    191.99 o
   2  12   8    17269.45    17654.78    973.50 o
   3  12   8      875.94     1375.74    279.19 o
   4  12   8    84673.93    85594.83   2243.78 o
   5  12   8     1135.29     1347.50    293.21 o
   6  12   8    26887.56    27510.37   1504.32 o
   7  12   8      155.79     1606.34    306.47 o
   8  12   8    28097.30    30601.68   1769.08 o
   9  12   8      838.33     1669.16    338.60 o
  10  12   8    70334.32    74624.20   1739.90 o
  11  12   8      604.48     1456.94    405.78 o
  12  12   8     2948.58     3060.83    438.60 o
  13  12   8     1728.06     1421.58    339.80 o
  14  12   8    67043.28    69528.80   3389.16 o
  15  12   8     6674.68     5992.20    676.32 o
  16  12   8     8474.29     6546.41    954.49 o
   1  13   8    43654.27    46056.82   1723.59 o
   2  13   8     1244.88     1219.55    227.10 o
   3  13   8    72901.06    76191.16   1480.19 o
   4  13   8      178.94      941.56    312.55 o
   5  13   8     4795.32     3698.39    707.78 o
   6  13   8      640.65      701.99    255.68 o
   7  13   8    96508.63   106499.25   2173.32 o
   8  13   8     6455.44     5479.43    584.74 o
   9  13   8    13602.98    14255.48   1165.01 o
  10  13   8      821.79      886.79    436.37 o
  11  13   8    35723.85    38152.90   2134.60 o
  12  13   8     2118.96     2174.96    390.19 o
  13  13   8    33060.91    33732.20   2285.46 o
  14  13   8      565.78     1266.91    338.75 o
  15  13   8     8528.85     7042.67    783.72 o
   0  14   8    13631.40    12427.45   1314.71 o
   1  14   8     6011.70     5109.96    507.29 o
   2  14   8      259.57      979.02    258.28 o
   3  14   8      854.42      669.64    186.12 o
   4  14   8    24410.46    22885.12   1497.04 o
   5  14   8     1823.08     1849.16    285.83 o
   6  14   8    21926.79    23977.74   1757.16 o
   7  14   8      305.58      865.93    244.68 o
   8  14   8     4759.68     3698.19    450.66 o
   9  14   8     5152.00     5862.22    721.61 o
  10  14   8    21247.42    19882.64   1008.69 o
  11  14   8     3090.96     3557.00    497.09 o
  12  14   8      366.02     1008.04    420.78 o
  13  14   8      840.79     1541.83    299.18 o
   1  15   8     7318.88     6873.42    547.71 o
   2  15   8     4177.96     3723.17    379.74 o
   3  15   8    27503.01    30330.60   1467.12 o
   4  15   8      560.21     1328.43    262.79 o
   5  15   8      592.22      417.78    217.21 o
   6  15   8      669.01     1584.29    350.59 o
   7  15   8    21371.13    20691.47   1307.63 o
   8  15   8       17.80      780.27    357.04 o
   9  15   8    12413.50    12953.80   1019.86 o
  10  15   8     7635.53     7730.75    742.73 o
  11  15   8     5196.12     5090.87    780.50 o
   0  16   8      230.04     1092.09    283.82 o
   1  16   8     1411.91     1632.54    367.32 o
   2  16   8      442.58     1319.55    323.84 o
   3  16   8     2269.51     2108.40    436.74 o
   4  16   8     2996.97     1953.85    338.69 o
   5  16   8     4622.02     3292.74    480.08 o
   6  16   8     1057.41      824.22    302.71 o
   7  16   8      119.74      830.23    633.72 o
   8  16   8      576.79     1008.38    306.90 o
   1  17   8    10723.80     9984.96    945.05 o
   1   1   9    20142.70    19433.10    453.67 o
   2   1   9    27182.91    27009.13    626.24 o
   3   1   9     4072.23     3766.65    238.70 o
   4   1   9     4213.69     4699.12    267.19 o
   5   1   9     6195.59     6085.92    329.99 o
   6   1   9    12370.99    13874.37    692.15 o
   7   1   9    16376.69    16195.25    929.81 o
   8   1   9     8144.23     9568.94    761.87 o
   9   1   9     1941.80     2338.35    346.48 o
  10   1   9      421.72      161.23    509.88 o
  11   1   9      165.40     1303.88    363.77 o
  12   1   9     7941.47     6960.35    756.70 o
  13   1   9       89.80     1165.23    669.54 o
  14   1   9      154.42     1473.63    721.06 o
  15   1   9     3909.30     3103.72    715.71 o
  16   1   9       66.28     1458.49    458.79 o
  17   1   9     1569.48     2885.89   1111.63 o
  18   1   9      597.43     1342.63    586.43 o
  19   1   9     6067.26     6013.06   1276.32 o
  20   1   9     6224.94     5949.42    956.69 o
  21   1   9      370.23     1395.42   1021.74 o
  22   1   9    13251.84    12037.23   1275.89 o
   0   2   9      570.47      683.25    109.37 o
   1   2   9   102876.47   101371.75   1241.20 o
   2   2   9       63.23      315.21     58.47 o
   3   2   9     1080.92      830.71     94.18 o
   4   2   9      835.67      877.86    106.14 o
   5   2   9    11604.46    10855.59    518.10 o
   6   2   9     7561.57     7549.10    505.10 o
   7   2   9      248.02      734.92    149.68 o
   8   2   9     9469.59     8243.92    613.46 o
   9   2   9    52425.23    57772.96   2206.07 o
  10   2   9    24760.58    28173.07   1261.51 o
  11   2   9    34749.25    36026.68   1805.56 o
  12   2   9    44627.00    50133.32   2409.95 o
  13   2   9     5430.45     6542.85    917.14 o
  14   2   9     1839.88     1756.11    397.02 o
  15   2   9    56940.85    63272.07   4086.49 o
  16   2   9    12794.23    13870.27   1853.02 o
  17   2   9     2853.51     3468.60    537.61 o
  18   2   9        8.50     1572.03    603.85 o
  19   2   9    13342.08    13536.07   1320.31 o
  20   2   9    21260.57    20359.07   2295.86 o
  21   2   9     5413.60     3549.08   1448.40 o
  22   2   9     7775.18     7687.50    943.21 o
   1   3   9      245.20      302.60     80.17 o
   2   3   9     5853.89     6565.82    303.41 o
   3   3   9     1322.20      709.03     92.20 o
   4   3   9        9.27      352.63     94.42 o
   5   3   9    12899.58    13169.57    643.88 o
   6   3   9    29206.87    29567.78    901.22 o
   7   3   9    21514.96    19548.14    763.22 o
   8   3   9    11545.25    11867.98    882.85 o
   9   3   9    31766.57    35494.92   2576.07 o
  10   3   9     1625.20     1577.64    281.26 o
  11   3   9     4960.96     5496.12    708.69 o
  12   3   9     9647.91    11487.67   1003.59 o
  13   3   9     8414.36    11272.21   1216.53 o
  14   3   9       18.28     1206.14    472.67 o
  15   3   9     1470.34     1183.30    972.44 o
  16   3   9     9019.12    12234.19   1173.54 o
  17   3   9     5713.61     7717.13   1658.30 o
  18   3   9      158.45     1238.37    787.15 o
  19   3   9      192.46     2178.12    607.62 o
  20   3   9    24359.45    27550.09   1939.64 o
  21   3   9     1221.01     2115.21    560.29 o
  22   3   9    22365.46    23768.48   1897.56 o
   0   4   9     4744.68     4331.19    405.78 o
   1   4   9   163673.83   161721.47   1686.10 o
   2   4   9       73.42      511.43     97.78 o
   3   4   9      191.36      452.66    109.59 o
   4   4   9   104276.72   100125.38   1603.93 o
   5   4   9    83905.50    84716.66   1767.60 o
   6   4   9    66563.16    64111.71   1480.30 o
   7   4   9      586.63      431.96    181.04 o
   8   4   9    23473.12    23334.25   1178.50 o
   9   4   9    32101.00    32699.40    851.41 o
  10   4   9    86344.64    87548.70   2467.68 o
  11   4   9    21500.34    21730.38   1212.10 o
  12   4   9    33963.80    37843.61   1857.42 o
  13   4   9    10885.96    13452.75   1256.67 o
  14   4   9     1757.12     2068.33    502.93 o
  15   4   9    60181.25    60005.21   3283.62 o
  16   4   9      401.65     1777.90    739.25 o
  17   4   9     6306.38     6892.11    821.52 o
  18   4   9    18509.61    21173.31   1741.06 o
  19   4   9    13479.38    15125.74   1428.78 o
  20   4   9    14508.86    16820.94   2697.92 o
  21   4   9     4842.64     3719.99    642.22 o
  22   4   9      328.21     1605.66    488.35 o
   1   5   9    11039.63     9913.85    631.47 o
   2   5   9    22845.92    23180.30    753.33 o
   3   5   9    57658.57    54291.83   1137.22 o
   4   5   9      439.00      361.79     92.35 o
   5   5   9     1052.77     1392.78    209.54 o
   6   5   9    85341.99    85653.94   1983.92 o
   7   5   9       67.86      811.46    188.52 o
   8   5   9    85410.82    84389.27   1715.48 o
   9   5   9    45769.07    43815.06   1277.88 o
  10   5   9     1145.85     1285.07    342.80 o
  11   5   9   112046.90   114817.70  53659.55 o
  12   5   9    28431.61    27838.77   1874.57 o
  13   5   9      315.63     1542.70    386.68 o
  14   5   9      946.37     1177.20    362.68 o
  15   5   9    38659.59    39616.33   2823.71 o
  16   5   9    30804.08    31007.10   2254.38 o
  17   5   9    19714.49    21029.27   1807.17 o
  18   5   9     3103.69     1673.76    445.74 o
  19   5   9      649.37     2064.78    657.21 o
  20   5   9    34621.24    32765.52   2657.55 o
  21   5   9      185.22     1448.82    542.35 o
   0   6   9    55636.25    53406.98   1535.73 o
   1   6   9   222715.00   225938.31   2707.16 o
   2   6   9     7904.62     8358.75    519.25 o
   3   6   9     2223.09     1941.53    185.68 o
   4   6   9   266214.91   274727.63   3825.79 o
   5   6   9   127041.94   128752.79   2462.27 o
   6   6   9    99573.05   101174.70   2139.61 o
   7   6   9     4941.93     4694.90    403.60 o
   8   6   9    66385.11    64404.50   1587.79 o
   9   6   9    73391.82    71139.38   1582.62 o
  10   6   9   126742.76   122382.93   2404.26 o
  11   6   9    14076.32    12032.03    962.37 o
  12   6   9     4782.10     5210.32    535.41 o
  13   6   9    85893.26    50984.46    462.99 o
  14   6   9     8530.72     8484.28    771.43 o
  15   6   9   138925.72   150561.19   6852.93 o
  16   6   9     3373.35     3805.02    545.15 o
  17   6   9     7268.88     6714.08    730.93 o
  18   6   9    45487.07    45013.31   2845.87 o
  19   6   9    36363.22    37039.87   3882.74 o
  20   6   9    19392.33    18813.32   1698.18 o
  21   6   9     8833.87     8907.90   1573.77 o
   1   7   9    38686.11    36748.39    910.95 o
   2   7   9    82732.97    82008.57   1339.92 o
   3   7   9   103933.22   109125.03   1992.14 o
   4   7   9      232.99      872.55    225.26 o
   5   7   9     5113.61     5149.79    612.77 o
   6   7   9   167271.58   170053.91   2527.51 o
   7   7   9       50.19      692.18    212.86 o
   8   7   9   173977.39   177961.23   4179.48 o
   9   7   9    47212.26    44127.65   1924.92 o
  10   7   9    10745.32    11444.96    847.22 o
  11   7   9    84662.13    83562.13   2180.74 o
  12   7   9    23146.71    23375.86   1409.04 o
  13   7   9    20372.46    19661.47   1050.07 o
  14   7   9     2160.39     1978.19    568.95 o
  15   7   9    29673.56    26531.39   1963.75 o
  16   7   9    32584.28    33872.54   2151.26 o
  17   7   9    50732.59    46474.54   2134.18 o
  18   7   9    14946.50    14178.66   1391.98 o
  19   7   9     2021.15     2954.81    673.38 o
  20   7   9    18078.16    16098.72   1914.46 o
   0   8   9    15757.03    14707.02   1842.56 o
   1   8   9   102694.67   106290.20   1775.93 o
   2   8   9    41466.14    40754.86   1081.33 o
   3   8   9       66.83      499.06    212.75 o
   4   8   9    85108.78    87140.38   1709.30 o
   5   8   9    59602.03    61258.08   1809.33 o
   6   8   9    39343.30    40324.44   1508.85 o
   7   8   9     4448.14     4085.35    468.53 o
   8   8   9     7961.27     9082.90    700.85 o
   9   8   9    21137.98    23312.84   1248.17 o
  10   8   9    56677.14    56224.00   1532.53 o
  11   8   9      180.04      492.98    477.36 o
  12   8   9    27323.29    26666.73   1619.53 o
  13   8   9    75378.94    78993.48   2961.86 o
  14   8   9     1342.27     1998.38    364.45 o
  15   8   9   112622.09   114404.58   2814.07 o
  16   8   9     7748.71     6991.87    919.96 o
  17   8   9     4535.52     4578.01    694.50 o
  18   8   9    29379.20    28477.16   2022.66 o
  19   8   9    10492.67    10127.67   1327.83 o
  20   8   9    17907.19    14871.96   1822.98 o
   1   9   9      263.46      831.61    171.76 o
   2   9   9    10860.97    11778.96    782.93 o
   3   9   9    26348.52    27857.28   1286.52 o
   4   9   9      151.43      523.35    233.42 o
   5   9   9    53547.48    56981.52   1483.35 o
   6   9   9    86149.68    90506.27   2227.46 o
   7   9   9    20194.87    21554.03   1102.83 o
   8   9   9    96911.77   102620.12   2496.17 o
   9   9   9    10389.64    11957.01    968.74 o
  10   9   9     7729.21     7031.22    647.73 o
  11   9   9    14950.64    15229.07   1100.59 o
  12   9   9     4630.01     3829.13    792.63 o
  13   9   9    18290.81    19082.10   1281.61 o
  14   9   9      124.24      541.62    309.67 o
  15   9   9      498.60      821.22    279.81 o
  16   9   9    14345.82    14900.17   1319.99 o
  17   9   9    26915.06    25217.80   2084.89 o
  18   9   9     3470.17     4068.18    571.62 o
  19   9   9    34268.77    30968.39   2390.65 o
   0  10   9   111989.10   120267.30   3845.06 o
   1  10   9    78976.16    83098.59   1892.60 o
   2  10   9    34521.77    36259.74   1405.25 o
   3  10   9     2963.78     3671.51    369.50 o
   4  10   9     9224.95     9784.38    782.09 o
   5  10   9     7762.17     6057.78    799.55 o
   6  10   9      892.80     1110.73    234.03 o
   7  10   9      312.48      239.53    274.22 o
   8  10   9      193.09      270.06    231.53 o
   9  10   9     7369.96     7580.75    659.32 o
  10  10   9     9029.29     9697.84    728.60 o
  11  10   9      194.56     1113.59    290.85 o
  12  10   9    31214.73    33219.25   1545.84 o
  13  10   9    32660.67    33076.61   1770.06 o
  14  10   9    20585.95    20203.33   1402.37 o
  15  10   9    42118.23    41319.23   2380.70 o
  16  10   9     7024.69     6543.37    982.69 o
  17  10   9     5912.26     4746.84    652.76 o
  18  10   9    18080.65    15887.46   1299.65 o
   1  11   9    20123.23    21645.05   1158.41 o
   2  11   9    16791.34    17984.18   1058.68 o
   3  11   9    53123.92    53762.68   1075.13 o
   4  11   9      238.01     1107.72    287.90 o
   5  11   9    51112.63    55981.23   1691.59 o
   6  11   9    51978.68    53541.41   1967.61 o
   7  11   9    22552.70    23818.79   1699.38 o
   8  11   9    88889.66    94044.30   2759.98 o
   9  11   9    12717.61    12709.73    879.38 o
  10  11   9     6059.41     6890.17    918.84 o
  11  11   9    23828.35    24255.52   1751.83 o
  12  11   9    12390.78    13388.23   1001.41 o
  13  11   9    36294.27    37085.88   1840.84 o
  14  11   9     2502.24     2345.34    408.04 o
  15  11   9      777.59     1521.82    355.16 o
  16  11   9     4130.29     2838.44    771.63 o
  17  11   9    18226.58    17194.55   1414.60 o
   0  12   9    37137.97    39115.78   1884.41 o
   1  12   9    43914.14    44716.42   1380.06 o
   2  12   9    46186.88    50663.17   2134.66 o
   3  12   9    10106.95     9688.47    632.46 o
   4  12   9    20840.59    21417.09   1135.66 o
   5  12   9     1954.73     2075.10    311.58 o
   6  12   9       50.46     1297.00    396.92 o
   7  12   9     1997.03     2026.18    310.60 o
   8  12   9     8395.55     8713.25    754.76 o
   9  12   9     1780.64     1969.04    390.72 o
  10  12   9     7381.90     7466.24    676.93 o
  11  12   9     1730.81     1157.54    294.34 o
  12  12   9    12638.46    12916.89   1133.94 o
  13  12   9    23479.71    24347.15   1830.44 o
  14  12   9    19083.38    18259.96   1228.30 o
  15  12   9    25121.90    23668.35   1487.49 o
  16  12   9    32963.84    30759.93   2291.39 o
   1  13   9     8539.92     8947.18    692.84 o
   2  13   9      858.27     1024.57    398.03 o
   3  13   9    60924.77    66694.08   1428.03 o
   4  13   9     1243.39     1973.04    311.83 o
   5  13   9    20143.68    21431.79   1546.29 o
   6  13   9    33059.45    34391.09   1945.98 o
   7  13   9     5174.66     5366.51    535.23 o
   8  13   9    36288.45    38519.70   2077.62 o
   9  13   9    17712.48    18158.43   1407.11 o
  10  13   9     9956.06     9973.25    709.90 o
  11  13   9    35545.79    37761.78   1898.10 o
  12  13   9       46.85      809.97    232.43 o
  13  13   9     8163.61     9318.28   1040.26 o
  14  13   9      612.57      828.26    439.25 o
   0  14   9    42066.87    44783.34   2730.04 o
   1  14   9     6717.89     6911.34    649.34 o
   2  14   9    33524.43    33115.02   1830.74 o
   3  14   9    32554.91    36903.13   1787.20 o
   4  14   9    11059.37    12383.13    939.21 o
   5  14   9    27249.91    27503.07   1539.43 o
   6  14   9       23.56      670.06    370.65 o
   7  14   9     1882.75     1706.37    279.66 o
   8  14   9     5363.71     5125.03    544.44 o
   9  14   9     5984.14     6013.91    644.84 o
  10  14   9     3892.74     3238.00    520.79 o
  11  14   9    14596.67    15341.60   1094.74 o
  12  14   9     3618.50     4136.90    499.42 o
   1  15   9     4238.04     4021.10    418.17 o
   2  15   9    10700.17    10635.62    715.69 o
   3  15   9    17680.20    18000.48   1350.75 o
   4  15   9    14707.03    14260.09   1047.06 o
   5  15   9    21850.76    21768.39   1244.04 o
   6  15   9     4704.45     4208.86    545.69 o
   7  15   9    28366.29    26790.56   1981.44 o
   8  15   9     4010.43     3901.36    533.23 o
   9  15   9    24673.50    25317.23   2069.22 o
  10  15   9    10173.21    10066.45   1058.25 o
   0  16   9    53947.80    57095.56   3053.35 o
   1  16   9     1390.64     1230.16    273.63 o
   2  16   9    25431.06    27577.20   1625.44 o
   3  16   9     9348.18    10330.03    881.90 o
   4  16   9      727.72      833.34    216.18 o
   5  16   9    10659.74    10010.44    961.18 o
   6  16   9      160.14      641.83    315.43 o
   0   0  10   117840.52   113258.25   3428.65 o
   2   0  10    89853.12    82986.36   1735.06 o
   3   0  10    12994.92    13111.95   1120.30 o
   4   0  10    72513.76    75466.75   2461.22 o
   5   0  10   328217.78   337370.03   4259.17 o
   6   0  10    45986.55    46161.35   1967.60 o
   7   0  10     3587.22     3814.70    505.24 o
   8   0  10     1005.70      976.14    231.63 o
   9   0  10   229926.50   252334.06   9273.00 o
  10   0  10    51497.14    61818.54   5025.07 o
  11   0  10    25180.03    27231.79   2631.91 o
  12   0  10    40153.64    53166.21   4941.18 o
  13   0  10   184605.16   233593.56   9794.64 o
  14   0  10    22635.07    27070.14   2660.47 o
  15   0  10   309592.53   403300.38  17638.48 o
  16   0  10     9483.62    10552.40   1367.75 o
  17   0  10    23947.69    26366.64   2878.56 o
  18   0  10    29554.48    33328.28   6757.19 o
  19   0  10    30649.20    37943.84   3226.89 o
  20   0  10    30110.98    29880.87   3626.55 o
  21   0  10     6557.81     9000.39   1480.89 o
  22   0  10      273.17     1616.62   1657.34 o
   1   1  10     9154.17     8909.92    385.04 o
   2   1  10    84674.91    85255.23   1097.54 o
   3   1  10    55521.93    52270.44   1238.39 o
   4   1  10     9786.90    10211.10    435.45 o
   5   1  10   100787.68   103258.30   1417.69 o
   6   1  10   337036.22   351921.28   4260.13 o
   7   1  10    37917.73    34466.72   1952.40 o
   8   1  10   245146.69   268956.94   3976.78 o
   9   1  10    16241.65    18614.66   1001.88 o
  10   1  10      294.10      988.12    348.95 o
  11   1  10    32872.36    37929.13   1821.70 o
  12   1  10    27640.84    34472.72   1834.98 o
  13   1  10    39262.85    50506.93   2383.47 o
  14   1  10     9280.32     9987.47   1434.51 o
  15   1  10       52.09     1328.98    490.45 o
  16   1  10    41879.53    46332.50   3272.81 o
  17   1  10    46420.63    50557.34   3644.58 o
  18   1  10       41.71      783.84    489.79 o
  19   1  10    62527.96    66123.30   5417.22 o
  20   1  10    97784.52   115125.79   4556.96 o
  21   1  10    20881.06    19967.66   1476.52 o
  22   1  10    95493.95    96477.11   7397.89 o
   0   2  10   137949.22   143786.20   1570.62 o
   1   2  10   457801.78   474300.22   4114.78 o
   2   2  10   104259.98   103334.33   1291.75 o
   3   2  10     4681.29     4108.50    309.23 o
   4   2  10    85850.49    82543.33   1037.83 o
   5   2  10    85637.14    85259.42   1326.67 o
   6   2  10    23020.04    23212.71    809.26 o
   7   2  10     6777.39     7268.11    499.66 o
   8   2  10     4331.36     3580.64    507.04 o
   9   2  10    42525.93    40440.47   1638.15 o
  10   2  10    25880.12    29900.97   1418.02 o
  11   2  10     7046.99     7292.27    692.36 o
  12   2  10    24328.36    30045.32   1998.70 o
  13   2  10   108681.63   127541.43   4606.09 o
  14   2  10    24481.01    29484.25   2021.41 o
  15   2  10   214903.64   242984.31   7595.87 o
  16   2  10    32385.09    35696.98   2158.86 o
  17   2  10    35185.19    39421.47   2218.46 o
  18   2  10    37271.63    40316.03   2588.93 o
  19   2  10     7992.98     9723.88   1068.38 o
  20   2  10    12316.27    11936.10   1313.39 o
  21   2  10     7110.75     6092.97   1200.30 o
  22   2  10       25.44     2263.05   1129.12 o
   1   3  10    40925.86    38184.21    627.73 o
   2   3  10      173.79      318.65    137.78 o
   3   3  10   119859.34   122235.88   1264.08 o
   4   3  10    14710.56    13111.15    550.07 o
   5   3  10    43585.33    44519.67   1029.87 o
   6   3  10   100099.22   105079.84   1855.15 o
   7   3  10    15077.54    15861.86    898.63 o
   8   3  10   106407.02   108413.82   2396.21 o
   9   3  10    59420.25    59750.14   2258.05 o
  10   3  10    14937.16    16780.93    963.71 o
  11   3  10    82540.76    90650.60   2834.80 o
  12   3  10      264.70     1666.81    404.08 o
  13   3  10    13135.94    15015.51   1216.46 o
  14   3  10     2308.40     2925.13    685.09 o
  15   3  10     2193.62     2152.22    535.64 o
  16   3  10     5496.86     6959.31    854.51 o
  17   3  10    18345.88    18254.46   1904.62 o
  18   3  10       48.62     1562.34    504.63 o
  19   3  10    10720.67    13648.01   1220.09 o
  20   3  10    32316.08    32129.93   2030.16 o
  21   3  10    11621.38    10133.88   1108.82 o
  22   3  10    53993.22    45525.06   4653.11 o
   0   4  10      715.23      800.85    236.91 o
   1   4  10   134606.27   135790.86   1350.11 o
   2   4  10    38200.30    37949.14    735.74 o
   3   4  10    21832.58    21410.98    746.70 o
   4   4  10    82718.87    74987.71   1721.84 o
   5   4  10     3456.55     3615.46    555.01 o
   6   4  10     8809.53     8762.33    696.40 o
   7   4  10     5822.30     6130.65    454.43 o
   8   4  10    47593.25    45119.64   1376.39 o
   9   4  10     2248.40     2465.39    279.42 o
  10   4  10    75225.63    78260.27   3561.42 o
  11   4  10      608.09      619.21    252.43 o
  12   4  10    22096.24    24432.97   1392.08 o
  13   4  10    40484.61    39890.41   1737.01 o
  14   4  10     9302.43    10871.99   1153.42 o
  15   4  10    89622.47   109821.23   5435.87 o
  16   4  10    39555.49    42840.68   2683.64 o
  17   4  10    36240.66    38252.83   2300.01 o
  18   4  10    47598.82    50033.38   2543.48 o
  19   4  10     5737.83     3772.17    722.70 o
  20   4  10     5707.67     5498.37    715.00 o
  21   4  10    10499.99    11691.13   1199.33 o
   1   5  10    17394.44    17023.20    777.82 o
   2   5  10     3367.42     2921.56    305.60 o
   3   5  10    89068.03    92012.91   1643.07 o
   4   5  10     8967.04    10374.84    697.06 o
   5   5  10    38395.61    38278.13   1257.80 o
   6   5  10    76813.96    78568.06   2201.78 o
   7   5  10    20024.32    23398.17   1166.84 o
   8   5  10   144565.63   148505.58   2709.98 o
   9   5  10    49034.07    47472.63   1176.38 o
  10   5  10    45262.95    45383.82   1924.75 o
  11   5  10   118167.48   114486.60  52919.13 o
  12   5  10     6328.47     5177.04    535.28 o
  13   5  10    16679.34    18852.93   1765.65 o
  14   5  10     8784.36     9547.45    809.16 o
  15   5  10     2697.05     3383.19    541.96 o
  16   5  10       13.12     1159.57    961.12 o
  17   5  10     6753.10     7911.70    957.30 o
  18   5  10     1455.65     1423.76    532.73 o
  19   5  10     2827.43     2069.97    509.56 o
  20   5  10    16416.51    14542.87   1595.20 o
  21   5  10     1661.29     2197.29    653.32 o
   0   6  10    15295.49    16779.82   1204.02 o
   1   6  10    53595.39    54382.06   1208.36 o
   2   6  10    37344.93    36097.59   1103.58 o
   3   6  10    26513.20    25407.26   1085.53 o
   4   6  10    12210.29    14255.78    929.73 o
   5   6  10    11810.86    11224.89    775.84 o
   6   6  10     3749.60     3815.52    340.85 o
   7   6  10     2537.58     1875.59    344.50 o
   8   6  10     1276.07      994.42    246.52 o
   9   6  10      206.62      648.94    250.78 o
  10   6  10    28790.63    29432.84   1516.39 o
  11   6  10    23005.78    20291.65   1146.39 o
  12   6  10    39747.39    38325.95   1654.85 o
  13   6  10    42298.64    42091.86   1679.95 o
  14   6  10    32430.47    30253.88   1495.31 o
  15   6  10    28372.38    31411.22   2052.57 o
  16   6  10    14030.02    13894.48   1193.28 o
  17   6  10     3943.90     4463.90    648.31 o
  18   6  10     9096.77    10180.69   1003.61 o
  19   6  10     2043.87     2542.89    793.35 o
  20   6  10    10754.96    10382.85   1216.69 o
  21   6  10     2498.92     1867.79    562.72 o
   1   7  10      398.64      542.51    149.84 o
   2   7  10     2869.99     2430.43    229.48 o
   3   7  10      137.41      185.07    176.29 o
   4   7  10     2316.48     2637.89    291.09 o
   5   7  10    29799.65    31102.43   1287.75 o
   6   7  10    38576.99    39097.38    889.77 o
   7   7  10    76412.84    76665.80   2165.32 o
   8   7  10    50247.61    51372.68   1735.20 o
   9   7  10    34851.04    34970.96   3053.53 o
  10   7  10    12524.63    11946.91   2456.03 o
  11   7  10     3112.06     2429.23    608.07 o
  12   7  10      295.69      572.06    518.77 o
  13   7  10     1859.74     1648.83    266.13 o
  14   7  10       17.25      877.26    406.67 o
  15   7  10     1247.93     1517.06    621.74 o
  16   7  10      336.16     1688.30    863.90 o
  17   7  10     1644.80     1847.23    457.39 o
  18   7  10     2209.36     1797.22    589.46 o
  19   7  10    11305.34     9931.43   1086.24 o
  20   7  10     2956.79     3140.98    678.53 o
   0   8  10    65909.89    68873.21   1636.68 o
   1   8  10     4522.65     3331.93    319.51 o
   2   8  10    25277.65    24335.14    988.70 o
   3   8  10    19432.70    20287.15    941.14 o
   4   8  10      714.72      983.52    278.24 o
   5   8  10    59592.57    62116.73   1254.08 o
   6   8  10       67.01      728.86    276.97 o
   7   8  10    12651.91    12680.42    867.46 o
   8   8  10     6286.53     6684.18    593.65 o
   9   8  10    19258.68    19721.49    978.45 o
  10   8  10      341.34      866.41    298.22 o
  11   8  10    59531.78    59795.45   1820.17 o
  12   8  10    22003.25    19082.90   1365.26 o
  13   8  10    14207.86    12093.45   1020.84 o
  14   8  10    29234.35    30879.16   1670.69 o
  15   8  10     4891.58     3825.73    726.72 o
  16   8  10     2780.07     2836.45    442.01 o
  17   8  10     1185.18     1530.68    327.84 o
  18   8  10      706.72     1544.27    390.36 o
  19   8  10    14289.86    13174.47   1346.17 o
   1   9  10       28.65      346.87    247.84 o
   2   9  10     3993.21     4699.67    367.40 o
   3   9  10     3927.36     4682.85    412.43 o
   4   9  10     3105.68     3478.09    443.76 o
   5   9  10    10111.54    10596.61    808.82 o
   6   9  10     4109.62     2522.03    481.75 o
   7   9  10    45210.79    47762.92   1840.20 o
   8   9  10    11675.56    11692.33    848.89 o
   9   9  10    13213.39    14113.44    918.64 o
  10   9  10    13182.18    13464.95    950.57 o
  11   9  10       29.97      749.03    228.63 o
  12   9  10     9376.60     9093.88    830.85 o
  13   9  10      281.94      230.00    509.69 o
  14   9  10        4.28     1527.78    407.55 o
  15   9  10      135.57      560.15    274.39 o
  16   9  10     9709.15     9122.47   1307.75 o
  17   9  10      430.25     1241.85    281.60 o
  18   9  10     6645.39     6825.97    791.30 o
   0  10  10    21174.27    23946.03   2021.97 o
   1  10  10    22210.45    24643.43   1360.30 o
   2  10  10    18145.98    20158.72   1131.86 o
   3  10  10    19694.59    21895.43   1039.24 o
   4  10  10     8967.71     8507.89    748.54 o
   5  10  10   103183.52   112451.00   2487.66 o
   6  10  10     4275.48     3934.33    522.79 o
   7  10  10     2813.08     2335.69    386.76 o
   8  10  10     1622.53     1873.23    343.38 o
   9  10  10    46050.70    49570.05   1998.90 o
  10  10  10      776.19     1285.07    287.24 o
  11  10  10    30332.82    31977.98   1592.61 o
  12  10  10      384.17      689.44    298.09 o
  13  10  10       44.24      820.45    464.89 o
  14  10  10     5209.09     4328.46    567.88 o
  15  10  10     7340.26     7830.41    848.70 o
  16  10  10     5435.70     5729.48    675.33 o
  17  10  10     1806.09     1965.13    736.34 o
   1  11  10      186.82      665.35    266.57 o
   2  11  10    59266.84    60263.29   1666.53 o
   3  11  10       38.65      648.74    123.09 o
   4  11  10    15605.87    15436.93    999.31 o
   5  11  10      100.94      718.68    238.93 o
   6  11  10    17426.01    18966.87   1476.05 o
   7  11  10     5670.75     5906.57    572.79 o
   8  11  10     5544.00     6695.50    893.20 o
   9  11  10     6006.72     6804.46    591.32 o
  10  11  10    23546.16    25664.43   1487.58 o
  11  11  10     1787.28     1583.89    346.24 o
  12  11  10    32517.01    34176.83   1793.60 o
  13  11  10     4125.41     3724.34    530.90 o
  14  11  10       40.32     1201.39    318.88 o
  15  11  10     4633.59     4988.68    595.76 o
  16  11  10    22090.16    20549.43   1291.91 o
   0  12  10      360.61     1304.89    388.77 o
   1  12  10    43929.96    49724.09   2482.14 o
   2  12  10     9223.37    10012.14    704.37 o
   3  12  10    32432.09    34737.09   1790.61 o
   4  12  10     3631.57     3972.18    446.19 o
   5  12  10    87695.87    99079.58   2580.33 o
   6  12  10      125.16     1129.83    276.91 o
   7  12  10       27.05      472.04    241.76 o
   8  12  10      691.19      805.55    286.76 o
   9  12  10    73992.77    84559.22   1401.77 o
  10  12  10      844.33     1077.70    280.75 o
  11  12  10    27747.58    28473.26   1697.87 o
  12  12  10      471.55     1318.23    433.43 o
  13  12  10    17810.02    18331.08    996.00 o
  14  12  10     2067.49     1298.14    430.53 o
  15  12  10    19781.51    18811.12   1353.31 o
   1  13  10     1164.58     1275.75    315.75 o
   2  13  10    93303.20   107628.59   1492.10 o
   3  13  10     1175.70     1532.30    335.52 o
   4  13  10    32911.87    35914.44   1619.03 o
   5  13  10      116.03     1014.51    381.99 o
   6  13  10    29943.19    30412.03   1777.59 o
   7  13  10     8279.88     7744.02    783.32 o
   8  13  10    46605.17    49548.34   2410.97 o
   9  13  10     4565.60     4053.13    706.96 o
  10  13  10     5616.54     5472.42    815.03 o
  11  13  10       12.82     1563.44    568.55 o
  12  13  10    54342.27    57778.16   2708.74 o
  13  13  10     2912.70     1945.30    433.55 o
   0  14  10     5647.32     4916.80   1098.06 o
   1  14  10    15519.76    15065.42   1020.55 o
   2  14  10      116.62      577.69    336.13 o
   3  14  10     3622.47     2480.63    383.02 o
   4  14  10    12173.69    12261.40    861.50 o
   5  14  10    26676.56    26729.25   1835.99 o
   6  14  10     7769.87     8234.75    672.70 o
   7  14  10      462.80     1491.94    344.48 o
   8  14  10      864.46     1480.58    333.53 o
   9  14  10    19322.58    20044.28   1431.16 o
  10  14  10     2227.80     1733.00    386.24 o
  11  14  10     5479.33     5037.13    591.54 o
   1  15  10     2143.75     1716.66    257.40 o
   2  15  10    14687.36    16840.24   1075.84 o
   3  15  10     7583.53     9762.17    993.50 o
   4  15  10     6066.43     6859.68    640.33 o
   5  15  10      989.22     1283.41    320.00 o
   6  15  10    10333.51     9724.16    781.75 o
   7  15  10     4061.82     3525.17    511.11 o
   8  15  10    28514.20    28814.06   1719.66 o
   9  15  10      270.20      801.00    646.65 o
   0  16  10     1924.35     1833.70    438.24 o
   1  16  10     3123.12     2222.10    406.35 o
   2  16  10     1334.76     1567.75    253.79 o
   3  16  10      683.95      690.05    249.92 o
   4  16  10    14442.54    15864.46   1013.80 o
   5  16  10      985.02     1401.06    353.69 o
   1   1  11     2765.30     2460.15    164.73 o
   2   1  11     6610.56     5597.55    273.45 o
   3   1  11    22067.28    22221.02    690.76 o
   4   1  11      735.64      692.25    217.36 o
   5   1  11       28.69      217.51     64.19 o
   6   1  11     4635.04     3677.59    238.31 o
   7   1  11     8467.53     9116.38    551.50 o
   8   1  11     1234.78     1023.20    295.41 o
   9   1  11     2962.61     3016.07    691.84 o
  10   1  11     7642.57     8097.54    644.08 o
  11   1  11    19408.92    21440.09   1455.96 o
  12   1  11    10822.13    11424.25    952.51 o
  13   1  11     6953.21     7509.76    773.45 o
  14   1  11     2048.85     2171.01    945.22 o
  15   1  11     3129.08     1394.17    642.91 o
  16   1  11      625.15     1372.09    409.75 o
  17   1  11    10141.22    12648.71   1270.22 o
  18   1  11     5149.76     5721.60   1132.14 o
  19   1  11      222.90     1236.56    953.88 o
  20   1  11     3421.52     3582.42    684.76 o
  21   1  11     2248.25     1793.20    822.79 o
  22   1  11       24.70     1328.36    827.30 o
   0   2  11    63272.68    62476.23   1257.94 o
   1   2  11    10895.72    10131.87    385.75 o
   2   2  11      479.24      280.22    117.53 o
   3   2  11     4263.60     4188.09    262.59 o
   4   2  11    63159.46    62008.60   1094.25 o
   5   2  11    19025.70    20455.60    614.12 o
   6   2  11    47725.59    49743.99   1395.05 o
   7   2  11    40117.47    40410.16   1208.60 o
   8   2  11    10161.48    12190.18    966.20 o
   9   2  11      968.40     1270.25    238.85 o
  10   2  11    54069.25    58916.69   3478.91 o
  11   2  11    39303.99    46419.43   2234.80 o
  12   2  11      229.25     1283.04    520.85 o
  13   2  11     6278.60     6090.83    687.09 o
  14   2  11    17985.86    19996.47   1370.92 o
  15   2  11     6987.07     7468.33    781.81 o
  16   2  11     1938.87     2073.70    357.64 o
  17   2  11    10384.63    11171.78   1185.90 o
  18   2  11     8562.19     8657.07   1182.12 o
  19   2  11     5813.76     5655.13    818.24 o
  20   2  11    15894.22    14122.54   1723.58 o
  21   2  11    14791.59    13367.22   1463.87 o
   1   3  11    16457.83    16342.29    661.19 o
   2   3  11     5920.29     4673.77    300.04 o
   3   3  11    13439.25    12385.23    558.90 o
   4   3  11     1432.41     1192.82    163.11 o
   5   3  11        7.16      240.08    126.55 o
   6   3  11    36170.28    36247.94   1013.86 o
   7   3  11     5820.50     5700.19    393.93 o
   8   3  11    17324.57    16442.63    931.22 o
   9   3  11      799.88     1035.20    324.83 o
  10   3  11     4267.37     4712.37    629.92 o
  11   3  11    15290.16    17155.73   1386.88 o
  12   3  11     1186.06     2141.30    364.31 o
  13   3  11    12629.15    12672.22   1237.10 o
  14   3  11      545.26      701.32    732.85 o
  15   3  11     6208.03     7807.40    882.90 o
  16   3  11     5531.77     6382.35    744.19 o
  17   3  11    11908.17    11743.75   1110.22 o
  18   3  11    10840.92    11001.93   1191.26 o
  19   3  11      158.35     1641.51    590.91 o
  20   3  11     2878.06     2934.50    931.78 o
  21   3  11     2762.15     2613.45   1103.29 o
   0   4  11    37542.00    34953.46    907.25 o
   1   4  11     7600.94     7322.36    392.57 o
   2   4  11      346.52      523.99    136.85 o
   3   4  11    60492.77    60615.09   1132.88 o
   4   4  11    92161.81    93716.01   1609.02 o
   5   4  11   150561.14   152462.75   2503.68 o
   6   4  11    59311.75    55818.58   1493.16 o
   7   4  11    25578.99    25029.65    891.19 o
   8   4  11    14328.84    13480.26    772.88 o
   9   4  11    42944.91    41495.28   2051.12 o
  10   4  11    75124.26    79497.13   3610.94 o
  11   4  11    59121.21    65175.32   3107.16 o
  12   4  11     6918.15     7005.63    674.56 o
  13   4  11     5216.64     3616.83    534.12 o
  14   4  11    18821.39    17573.16   1319.44 o
  15   4  11      914.81     2476.77    657.76 o
  16   4  11     2801.43     4085.01    749.75 o
  17   4  11      469.45     1455.44    656.33 o
  18   4  11    15401.10    14137.15   1587.08 o
  19   4  11    12322.60    12283.41   1133.74 o
  20   4  11    17458.35    18929.36   1398.04 o
  21   4  11     6290.11     6126.51    826.46 o
   1   5  11    26637.13    26261.51    593.25 o
   2   5  11    49569.12    50864.83   1091.07 o
   3   5  11    71844.69    72694.44   1075.94 o
   4   5  11    17171.07    15810.04    851.07 o
   5   5  11      436.96      442.30    205.22 o
   6   5  11      846.64      888.90    180.50 o
   7   5  11    16600.62    17785.72   1042.08 o
   8   5  11     6080.54     5470.40    500.25 o
   9   5  11       11.63      572.20    344.04 o
  10   5  11    56757.94    57891.29   1801.21 o
  11   5  11    66687.23    66360.18   2071.94 o
  12   5  11    47100.60    48132.63   1936.55 o
  13   5  11    15461.43    15470.44   1018.45 o
  14   5  11     9577.02    10414.46    785.50 o
  15   5  11    12838.73    10513.49   1274.72 o
  16   5  11    32535.85    31324.99   5227.08 o
  17   5  11    43650.81    45349.91   3304.78 o
  18   5  11     4010.95     2493.93    804.27 o
  19   5  11     2216.96     2725.07    923.50 o
  20   5  11     1107.82     1734.90   1070.89 o
  21   5  11    10923.90     6561.96   1747.88 o
   0   6  11   100491.71    96349.58   3452.63 o
   1   6  11    16099.51    15727.62    932.88 o
   2   6  11      188.76      464.09    188.18 o
   3   6  11    92059.44    92186.05   1538.41 o
   4   6  11   134718.97   139323.89   2458.24 o
   5   6  11   178534.28   177053.97   2822.57 o
   6   6  11    91622.00    91108.64   2279.49 o
   7   6  11     1040.31      765.41    302.50 o
   8   6  11    23988.62    24940.92   1386.07 o
   9   6  11   124811.17   132352.84   2963.77 o
  10   6  11   178158.38   170987.19   3236.14 o
  11   6  11    69940.05    69938.63   2255.46 o
  12   6  11    12511.16    12267.80    987.77 o
  13   6  11      135.72      641.83    525.85 o
  14   6  11    41632.13    41383.95   2420.24 o
  15   6  11       23.22      862.26    481.03 o
  16   6  11     9695.39     7717.75    871.35 o
  17   6  11    31429.60    30256.18   2294.07 o
  18   6  11    30326.38    34460.71   3344.24 o
  19   6  11    33238.93    29483.55   2558.75 o
  20   6  11    45859.56    44187.97   2977.10 o
   1   7  11    42217.01    44667.41   1164.50 o
   2   7  11   103254.77   102457.07   1730.89 o
   3   7  11   125351.10   132438.88   2032.90 o
   4   7  11    74865.09    77366.10   1596.71 o
   5   7  11    13299.10    13379.03    904.56 o
   6   7  11     2971.23     3552.58    530.60 o
   7   7  11    25852.08    26975.22   1406.61 o
   8   7  11     7357.80     6763.01    712.74 o
   9   7  11      314.55      761.65    232.33 o
  10   7  11    82460.37    83333.46   2297.62 o
  11   7  11    85708.50    89933.60   2894.29 o
  12   7  11    63349.77    60381.32   1858.10 o
  13   7  11    54672.36    57524.58   2375.79 o
  14   7  11      812.64      918.94    609.23 o
  15   7  11    13596.47    12466.36   1059.80 o
  16   7  11    11796.07    11853.48   1015.18 o
  17   7  11    50840.52    50382.39   1854.37 o
  18   7  11     5030.19     3020.18    544.26 o
  19   7  11     7686.19     5793.91   1224.73 o
   0   8  11    20965.22    22519.01   1801.00 o
   1   8  11     2946.79     2850.28    309.89 o
   2   8  11     5223.02     5121.60    395.20 o
   3   8  11    24256.80    21304.25   1658.81 o
   4   8  11    89460.05    90889.67   2062.91 o
   5   8  11    25124.42    25918.71   1528.48 o
   6   8  11    34246.44    36866.12   1402.23 o
   7   8  11     1450.90     1080.45    370.07 o
   8   8  11    19710.34    20443.10   1185.89 o
   9   8  11    42055.90    42623.11   1522.30 o
  10   8  11    78969.20    81829.62   2676.61 o
  11   8  11    73919.57    74733.23   1780.89 o
  12   8  11    11713.57    11573.20    961.41 o
  13   8  11    14324.69    15458.74   1038.93 o
  14   8  11     6856.72     6328.62    652.20 o
  15   8  11     7251.70     8684.05    890.86 o
  16   8  11      239.39     1726.45    390.36 o
  17   8  11    13701.06    13504.26   1221.94 o
  18   8  11    28885.16    26014.23   1973.34 o
  19   8  11    27790.58    24582.81   2080.98 o
   1   9  11    26166.21    30428.83   1417.69 o
   2   9  11    15936.25    15782.63    875.99 o
   3   9  11    82444.90    87455.06   1960.06 o
   4   9  11    44117.30    46826.04   1511.19 o
   5   9  11     2677.58     2916.89    400.66 o
   6   9  11    57924.84    61199.96   1482.05 o
   7   9  11    12554.21    12723.63    956.83 o
   8   9  11    20960.02    22116.09   1306.15 o
   9   9  11      491.54      457.97    171.26 o
  10   9  11    15772.90    15050.82    973.81 o
  11   9  11    45588.25    46424.23   1349.91 o
  12   9  11    28902.25    29741.73   2117.97 o
  13   9  11    25587.70    24332.84   1564.41 o
  14   9  11    13758.34    13166.06    924.76 o
  15   9  11     2540.42     3475.17    466.67 o
  16   9  11     2467.33     2334.34    547.90 o
  17   9  11    33258.43    28518.37   2249.40 o
  18   9  11    27006.10    23914.82   1740.32 o
   0  10  11      695.58     1171.94    294.52 o
   1  10  11    69437.40    72490.38   1597.75 o
   2  10  11     1352.53     1211.00    250.96 o
   3  10  11    30291.37    32207.45   1343.48 o
   4  10  11    37794.19    41079.45   1594.84 o
   5  10  11     7690.29     7241.84    618.04 o
   6  10  11    14591.56    14414.03    978.29 o
   7  10  11     3873.38     3000.73    364.20 o
   8  10  11     6369.56     6292.30    621.01 o
   9  10  11     1396.58     1271.56    327.83 o
  10  10  11    31589.43    31482.84   1567.70 o
  11  10  11    29875.44    29369.72   1813.37 o
  12  10  11     2392.76     1967.60    332.75 o
  13  10  11    51498.97    56254.71   2828.95 o
  14  10  11     1233.76     1538.18    345.88 o
  15  10  11    21545.55    20727.58   1116.27 o
  16  10  11     1061.15     1502.92    473.26 o
  17  10  11    10456.47     7192.91    819.54 o
   1  11  11    28434.94    32169.04   1600.65 o
   2  11  11    28001.77    30840.85   1548.63 o
   3  11  11    54604.65    58038.13   1417.10 o
   4  11  11    56066.69    62866.25   1622.54 o
   5  11  11     7333.02     7874.84    596.37 o
   6  11  11    39112.33    43401.94   1393.81 o
   7  11  11     2857.88     3215.01    410.52 o
   8  11  11    11252.81    12580.19   1020.60 o
   9  11  11      181.39      579.74    289.12 o
  10  11  11    12718.12    11826.87    942.88 o
  11  11  11    30554.95    31260.77   1786.85 o
  12  11  11    26171.72    26148.98   1615.15 o
  13  11  11    30392.20    30377.72   1846.58 o
  14  11  11     8579.95     8535.20    804.53 o
  15  11  11     1213.91      848.71    367.81 o
  16  11  11     3588.27     2653.81    393.94 o
   0  12  11     2162.37     2526.10    400.36 o
   1  12  11    63811.60    69498.30   1680.70 o
   2  12  11     9778.63    10946.51    820.23 o
   3  12  11    41083.19    45378.71   1610.23 o
   4  12  11    17041.75    18658.18   1090.55 o
   5  12  11    11994.00    12240.89    937.49 o
   6  12  11     8562.66     9199.15    814.22 o
   7  12  11      350.10     1127.30    293.41 o
   8  12  11     2824.66     3291.35    472.25 o
   9  12  11     4557.65     3892.47    568.80 o
  10  12  11    12039.79    12458.96    941.21 o
  11  12  11     3088.64     2826.48    389.94 o
  12  12  11     4494.13     3247.82    442.72 o
  13  12  11     9181.28     9341.62    890.21 o
  14  12  11      594.54     1278.41    654.49 o
   1  13  11     1199.40     1059.80    228.79 o
   2  13  11    51846.93    58233.09   1931.53 o
   3  13  11    15860.08    18004.88   1184.71 o
   4  13  11    39017.26    46231.67   1894.66 o
   5  13  11     7295.41     7951.84    634.50 o
   6  13  11     7202.19     8076.74    599.94 o
   7  13  11     2501.28     2072.02    388.63 o
   8  13  11     7136.59     6105.65    671.56 o
   9  13  11     1166.69     2067.99    707.80 o
  10  13  11    23303.53    25182.49   1426.84 o
  11  13  11     3581.07     2982.49    405.32 o
  12  13  11    12262.46    11496.67   1152.61 o
  13  13  11     3934.72     2867.08    565.01 o
   0  14  11    29237.19    33356.69   2933.38 o
   1  14  11    52353.18    58298.41   2198.77 o
   2  14  11    15443.29    15487.95   1170.96 o
   3  14  11    41602.69    45115.84   1721.20 o
   4  14  11      535.72      605.70    299.27 o
   5  14  11     5436.67     5837.70    554.70 o
   6  14  11     1838.25     1532.20    496.74 o
   7  14  11      395.63     1154.34    245.56 o
   8  14  11        0.39     1004.02    300.58 o
   9  14  11     1792.13     1202.03    396.20 o
  10  14  11      603.52      595.98    417.71 o
  11  14  11      762.91     2360.11    394.10 o
   1  15  11      140.75      560.13    302.16 o
   2  15  11     7100.49     7931.05    605.40 o
   3  15  11       38.98      670.50    324.57 o
   4  15  11    18224.91    20346.57   1130.81 o
   5  15  11    12403.43    12107.35    942.30 o
   6  15  11    21726.32    23191.91   1365.04 o
   7  15  11    25172.23    26835.48   1623.76 o
   8  15  11    23203.74    23028.16   1617.12 o
   0  16  11    20701.74    21452.20   1625.40 o
   1  16  11    38491.24    41886.19   1940.64 o
   2  16  11     6445.19     6411.95    572.49 o
   3  16  11     6989.23     7652.17    770.17 o
   0   0  12  1085046.13  1185797.00 296945.16 o
   1   0  12    13288.52    13042.13   1092.76 o
   2   0  12   358660.09   367678.91   6990.79 o
   3   0  12    10200.49     9927.31    882.21 o
   4   0  12    71631.96    70832.29   3484.44 o
   5   0  12     1881.96      948.05    174.72 o
   6   0  12   147813.08   146015.86   4083.80 o
   7   0  12     3563.62     2916.44    408.80 o
   8   0  12    65744.13    67501.31   2610.61 o
   9   0  12     1274.37     1964.06    413.26 o
  10   0  12    98826.70   113401.28   9588.82 o
  11   0  12     6787.46     5429.28   1062.97 o
  12   0  12    28581.65    31240.87   2821.96 o
  13   0  12      499.72     2196.07    783.23 o
  14   0  12   395848.38   439251.94  25110.77 o
  15   0  12    18235.99    18413.10   1929.95 o
  16   0  12   170371.27   206140.50  11348.73 o
  17   0  12    10866.72    10511.98   2479.28 o
  18   0  12     1571.47     2459.20    764.83 o
  19   0  12     4582.62     2811.59    920.24 o
  20   0  12    25071.57    22588.33   2521.22 o
  21   0  12     9046.00    10959.22   2011.91 o
   1   1  12     5244.94     4878.09    259.95 o
   2   1  12     5003.63     4998.77    278.67 o
   3   1  12      354.92      365.47    124.86 o
   4   1  12     1326.06     1000.16    159.17 o
   5   1  12   185709.28   184583.17   2929.10 o
   6   1  12    10288.18    10085.36    679.97 o
   7   1  12   371169.13   398062.84   5100.44 o
   8   1  12    34445.90    38634.74   1147.80 o
   9   1  12    89000.55    91288.39   3950.77 o
  10   1  12    12220.01    12520.08    850.96 o
  11   1  12     7116.35     6946.40    752.83 o
  12   1  12     5172.31     3966.87    665.24 o
  13   1  12     3657.88     3600.66    625.54 o
  14   1  12     9374.09    10098.86   1097.01 o
  15   1  12    22629.37    20709.18   1801.74 o
  16   1  12      159.99     1815.69    597.42 o
  17   1  12     5887.16     6473.15    840.07 o
  18   1  12     2821.34     3122.24    571.96 o
  19   1  12    74915.45    79388.09   3961.15 o
  20   1  12     1724.32      834.53    538.59 o
  21   1  12   168854.56   182421.55   6762.83 o
   0   2  12   645831.00   648656.38  18576.05 o
   1   2  12    29856.77    29550.37    717.63 o
   2   2  12   246171.66   248501.95   3568.65 o
   3   2  12      889.71      818.89    137.85 o
   4   2  12      302.43      367.66    181.23 o
   5   2  12      122.25      414.96    101.07 o
   6   2  12    11222.93    11487.57    573.58 o
   7   2  12     1777.68     1546.08    296.55 o
   8   2  12     9878.23    10175.89    651.65 o
   9   2  12      646.10     1020.39    319.00 o
  10   2  12    20970.04    20711.28    930.92 o
  11   2  12      815.34     1191.67    377.98 o
  12   2  12    35630.88    38798.29   2070.49 o
  13   2  12    10186.47    12443.05   1216.68 o
  14   2  12   240548.20   300129.09  11212.09 o
  15   2  12    17147.26    19053.29   1252.60 o
  16   2  12   158413.80   191360.16   6212.05 o
  17   2  12      426.45     1018.43    370.26 o
  18   2  12     5029.57     4184.26    603.70 o
  19   2  12      965.49     1808.65    445.61 o
  20   2  12     5666.36     5080.35    793.97 o
  21   2  12       15.48     3107.54    670.91 o
   1   3  12      354.50      490.60     74.53 o
   2   3  12    27574.31    25468.07    738.24 o
   3   3  12     6666.29     5628.96    342.96 o
   4   3  12       48.76      382.50    180.49 o
   5   3  12   101826.35   108210.76   1735.20 o
   6   3  12    45427.84    43206.78   1215.56 o
   7   3  12   219758.53   238526.00   4265.32 o
   8   3  12    33162.41    34787.51   1734.25 o
   9   3  12   122977.27   136739.13   2766.46 o
  10   3  12      122.89      612.63    187.04 o
  11   3  12    24758.56    26059.15   1456.31 o
  12   3  12     2337.02     1560.34    464.44 o
  13   3  12      104.70      180.16    552.31 o
  14   3  12       18.36      502.42    588.78 o
  15   3  12      695.50     1034.75    635.89 o
  16   3  12     5054.71     6088.24   1084.51 o
  17   3  12     1416.94     2866.88    655.14 o
  18   3  12      789.46      619.42    358.38 o
  19   3  12    18415.13    17062.91   1886.60 o
  20   3  12     6276.47     5970.28    959.54 o
  21   3  12    93458.48    90552.78   9736.07 o
   0   4  12   150868.39   153533.06   2545.24 o
   1   4  12    43437.14    41274.21    794.55 o
   2   4  12    86540.65    86169.09   1387.44 o
   3   4  12      736.31      462.17    183.68 o
   4   4  12     2366.26     1953.02    221.88 o
   5   4  12    35091.17    34916.35    806.48 o
   6   4  12     4740.94     4347.35    305.77 o
   7   4  12      206.20      705.62    140.92 o
   8   4  12     1425.11     1438.88    302.06 o
   9   4  12    19503.17    20770.60   1181.60 o
  10   4  12      250.46      855.30    220.01 o
  11   4  12     3161.51     2179.53    520.97 o
  12   4  12    35645.87    36988.96   1866.64 o
  13   4  12    40630.86    40442.97   2262.73 o
  14   4  12   148089.91   170068.92  11178.28 o
  15   4  12     5518.81     5091.99    726.43 o
  16   4  12   108261.86   121290.60   6639.33 o
  17   4  12     1026.59     2053.91    519.60 o
  18   4  12     6783.07     7178.93    804.69 o
  19   4  12      535.92     1833.83    424.53 o
  20   4  12     1821.12     2184.92    625.98 o
   1   5  12      453.67      295.09    144.93 o
   2   5  12    11503.90    11581.50    734.01 o
   3   5  12     1246.54     1030.09    137.70 o
   4   5  12      358.66      690.92    147.47 o
   5   5  12    52183.30    54436.08   1286.13 o
   6   5  12    39298.30    38508.40    836.77 o
   7   5  12   212780.36   213188.56   5142.53 o
   8   5  12    28141.90    29440.44   1420.20 o
   9   5  12   123791.62   126906.25   2416.21 o
  10   5  12      388.94      694.09    240.18 o
  11   5  12    16012.20    15348.81   1212.57 o
  12   5  12     4786.16     3909.92    549.32 o
  13   5  12      578.58      976.88    377.26 o
  14   5  12      759.41     1505.76    295.47 o
  15   5  12     2510.62     2613.73    576.36 o
  16   5  12     2351.95     3239.07    620.12 o
  17   5  12     4862.45     3635.00   1683.66 o
  18   5  12       22.31     1383.59    428.49 o
  19   5  12     1681.96     2054.99   1148.96 o
  20   5  12     4664.42     3952.40    934.06 o
   0   6  12    44459.29    44532.67   1482.56 o
   1   6  12     9944.48    11238.70    703.73 o
   2   6  12    51711.16    52042.97   1388.93 o
   3   6  12      128.88      451.03    144.12 o
   4   6  12    10970.71    11371.64    804.28 o
   5   6  12     1918.81     1344.73    285.54 o
   6   6  12     3563.78     3106.48    441.83 o
   7   6  12     3100.04     2960.33    395.83 o
   8   6  12      565.63      741.23    219.79 o
   9   6  12      377.30      473.04    381.96 o
  10   6  12    23713.64    22215.92   1131.68 o
  11   6  12       22.94      673.23    346.56 o
  12   6  12    43219.01    43908.59   1952.38 o
  13   6  12     2202.72     1415.62    294.08 o
  14   6  12    51545.08    53372.66   1987.42 o
  15   6  12    11387.87     9992.40   1042.66 o
  16   6  12    30945.34    28361.52   2418.36 o
  17   6  12     1479.79     1486.06    907.57 o
  18   6  12     7356.15     5948.33    939.64 o
  19   6  12      159.11     1408.25    430.17 o
   1   7  12      352.42      506.12    199.21 o
   2   7  12    23772.54    25469.67   1159.07 o
   3   7  12     1053.95      796.97    283.45 o
   4   7  12     2476.35     2149.54    382.88 o
   5   7  12    45105.31    46306.49   1523.70 o
   6   7  12     2454.90     1934.08    282.19 o
   7   7  12    78182.04    82999.36   2142.69 o
   8   7  12      853.76      910.13    205.86 o
   9   7  12    52841.21    53743.88   1907.37 o
  10   7  12     9180.22     8644.72    765.39 o
  11   7  12    11429.22    11743.65    840.86 o
  12   7  12     9026.18     8359.67    736.10 o
  13   7  12     1837.22     2475.05    392.83 o
  14   7  12      382.18      804.29    392.37 o
  15   7  12      977.51     1623.62    303.08 o
  16   7  12      808.35     1456.91    595.06 o
  17   7  12     6527.44     5916.61    726.85 o
  18   7  12      224.66     1773.62    676.34 o
  19   7  12     7931.14     5856.16    774.47 o
   0   8  12     4658.57     6128.58    782.47 o
   1   8  12      945.83     1022.65    177.01 o
   2   8  12     9060.15     9347.39    683.39 o
   3   8  12    17664.21    19612.16    954.21 o
   4   8  12    54296.30    57904.70   1222.41 o
   5   8  12     4997.67     4292.86    422.21 o
   6   8  12    41935.67    45426.23   1698.95 o
   7   8  12     1031.52      825.37    193.37 o
   8   8  12       90.34      657.44    289.84 o
   9   8  12     8471.16     7435.06    688.24 o
  10   8  12    64595.30    65463.41   2218.03 o
  11   8  12        2.66      822.52    251.67 o
  12   8  12    56509.05    57743.35   2125.04 o
  13   8  12     4201.48     4424.68    540.16 o
  14   8  12     3666.36     3162.30    601.74 o
  15   8  12      285.48      561.24    586.93 o
  16   8  12      743.03     1733.54    278.35 o
  17   8  12     9502.43     8515.64    895.34 o
  18   8  12     8944.45     8166.15   1084.06 o
   1   9  12     2588.14     2591.06    319.19 o
   2   9  12    22410.70    23089.78   1254.65 o
   3   9  12     5414.35     5714.15    518.44 o
   4   9  12     3145.83     2894.56    348.96 o
   5   9  12    14651.03    14785.04    949.50 o
   6   9  12     1762.86     1193.81    327.77 o
   7   9  12    12990.97    13312.11   1021.12 o
   8   9  12     1029.74     1073.74    218.52 o
   9   9  12    19286.00    19981.67   1183.24 o
  10   9  12      960.43     1344.63    265.12 o
  11   9  12    26996.28    27103.65   1594.54 o
  12   9  12     6129.44     6185.32    686.14 o
  13   9  12     2363.83     2350.07    348.73 o
  14   9  12       80.05     1530.05    314.38 o
  15   9  12     7265.43     6150.44    638.69 o
  16   9  12     2755.20     2429.07    505.35 o
  17   9  12    14619.29    11359.03   1219.03 o
   0  10  12     5994.10     6373.23    974.30 o
   1  10  12     2877.94     2200.62    294.37 o
   2  10  12     9239.62     9375.76    797.15 o
   3  10  12     1528.66     2336.88    363.47 o
   4  10  12   101165.89   111333.66   2316.76 o
   5  10  12      602.56     1072.36    215.19 o
   6  10  12    50217.69    54775.28   1940.18 o
   7  10  12       13.66      188.97    262.82 o
   8  10  12     5204.01     6260.25    591.84 o
   9  10  12      298.31      474.70    311.19 o
  10  10  12    45429.33    45980.70   2085.09 o
  11  10  12      540.25      807.62    394.88 o
  12  10  12     8488.82     7469.90    634.37 o
  13  10  12      499.54     1033.50    420.96 o
  14  10  12     2975.61     2414.16    346.65 o
  15  10  12       15.44      922.98    295.21 o
  16  10  12      539.47     1297.32    323.43 o
   1  11  12    16784.37    18807.32   1140.68 o
   2  11  12       72.30      362.09    232.14 o
   3  11  12    37857.57    42159.07   1629.95 o
   4  11  12      495.22      956.84    219.15 o
   5  11  12       36.57      843.80    256.73 o
   6  11  12     1578.77     1525.44    456.73 o
   7  11  12    12694.18    13637.20   1041.30 o
   8  11  12     1022.10     1313.01    305.45 o
   9  11  12      584.93     1176.43    355.00 o
  10  11  12     1648.78      914.71    329.77 o
  11  11  12    31541.86    33525.24   2230.48 o
  12  11  12      431.06      923.01    392.09 o
  13  11  12     5643.20     4800.04    583.71 o
  14  11  12     2452.01     2761.39    483.84 o
  15  11  12    16622.46    16387.71   1386.57 o
   0  12  12    56025.74    63659.98   2088.27 o
   1  12  12        2.98      702.07    178.96 o
   2  12  12       68.44      736.00    252.55 o
   3  12  12     1076.89     1113.33    218.54 o
   4  12  12    65191.45    72594.70   1627.66 o
   5  12  12      133.62      171.40    239.04 o
   6  12  12    39538.61    43156.87   1830.09 o
   7  12  12     1107.57     1096.52    341.09 o
   8  12  12    17578.72    17279.17   1197.03 o
   9  12  12       25.03      260.91    267.98 o
  10  12  12    50285.26    50628.86   2344.13 o
  11  12  12     5799.90     5109.67    547.55 o
  12  12  12      361.13      686.86    281.60 o
  13  12  12      217.00     1267.25    468.72 o
  14  12  12    32873.56    29844.66   1828.15 o
   1  13  12    21248.86    22805.99   1254.97 o
   2  13  12     3517.32     2706.87    383.51 o
   3  13  12    64525.93    76281.59   2625.51 o
   4  13  12      749.16     1088.02    297.99 o
   5  13  12      660.89     1394.74    296.41 o
   6  13  12       52.39      904.42    387.46 o
   7  13  12    43811.30    43721.83   2185.67 o
   8  13  12     2588.86     2507.82    510.14 o
   9  13  12     3223.18     4185.21    567.14 o
  10  13  12        5.74      730.76    335.80 o
  11  13  12    37775.14    40923.01   2522.43 o
  12  13  12     4400.48     3779.63    426.70 o
   0  14  12    26372.39    23921.82   2130.76 o
   1  14  12     6567.41     7388.11    795.05 o
   2  14  12     2501.88     3334.16    431.15 o
   3  14  12      449.08      915.02    281.34 o
   4  14  12    13726.44    14928.68    956.82 o
   5  14  12     6047.16     6160.98    567.96 o
   6  14  12     8847.81     8601.10    771.41 o
   7  14  12      146.61      674.07    214.38 o
   8  14  12     8940.32     8355.85    691.20 o
   9  14  12     8017.93     8102.41    810.70 o
   1  15  12    12310.84    11584.30    836.48 o
   2  15  12     7683.41     7758.66    639.12 o
   3  15  12    17025.73    18320.08   1151.80 o
   4  15  12     1412.72     1292.68    280.23 o
   5  15  12       84.42     1275.81    322.24 o
   6  15  12     6282.17     5184.72    699.97 o
   1   1  13     4432.46     4297.11    285.80 o
   2   1  13    11693.40    11481.17    481.48 o
   3   1  13     8216.87     7365.55    537.04 o
   4   1  13    14400.06    16273.28    861.15 o
   5   1  13     5966.05     5351.92    382.31 o
   6   1  13    12922.14    11290.61    758.17 o
   7   1  13     1527.05     1072.60    200.85 o
   8   1  13    17093.33    18557.35    852.63 o
   9   1  13        6.62      639.03    158.75 o
  10   1  13     7758.63     7717.81    623.69 o
  11   1  13     1980.49     2089.36    368.91 o
  12   1  13     5051.51     4432.35    887.41 o
  13   1  13     3045.64     1852.67    430.77 o
  14   1  13      924.88     2202.85    411.87 o
  15   1  13      519.68     1301.67    340.57 o
  16   1  13    18504.78    18547.64   1928.12 o
  17   1  13      195.61     1162.38    343.05 o
  18   1  13     5840.73     4610.72    886.65 o
  19   1  13      279.66     1770.06    445.77 o
  20   1  13       30.30      609.43    452.35 o
  21   1  13      511.23     1420.13    432.71 o
   0   2  13      247.35      620.77    286.18 o
   1   2  13     6186.11     4967.94    319.78 o
   2   2  13     3790.89     2786.57    328.62 o
   3   2  13    50911.77    50634.76   1091.34 o
   4   2  13      210.10      486.78    134.27 o
   5   2  13   108328.96   110249.36   2695.97 o
   6   2  13      701.78      548.51    122.62 o
   7   2  13     3883.49     3456.16    312.40 o
   8   2  13     1236.48      999.21    180.23 o
   9   2  13    34281.84    34240.45   1298.11 o
  10   2  13     5357.87     4874.39    455.93 o
  11   2  13    30408.13    35787.40   1634.73 o
  12   2  13    21041.54    20177.62   1019.89 o
  13   2  13     1737.56     1452.09    640.40 o
  14   2  13      812.17      969.14    316.59 o
  15   2  13     8201.62     9620.91    913.64 o
  16   2  13    10643.51    12243.29   1258.87 o
  17   2  13      982.25      828.19    452.77 o
  18   2  13     1460.86     2462.23    571.46 o
  19   2  13    17133.04    14896.87   1506.08 o
  20   2  13    12340.96    11567.49   1415.53 o
   1   3  13     2371.74     2098.74    171.18 o
   2   3  13    56434.11    58364.23   1320.01 o
   3   3  13     4105.11     4103.87    267.06 o
   4   3  13    28960.60    30968.59    791.19 o
   5   3  13        3.74      182.26    158.67 o
   6   3  13       35.23      464.82    123.46 o
   7   3  13     9461.02     7704.77    484.21 o
   8   3  13      662.95      547.78    164.32 o
   9   3  13     6579.22     6975.20    615.51 o
  10   3  13    21095.00    23292.13   1433.61 o
  11   3  13      488.93      646.84    191.29 o
  12   3  13    24999.40    27272.90   2067.40 o
  13   3  13        9.12      639.47    391.92 o
  14   3  13       18.44      646.01    366.60 o
  15   3  13      527.43     1071.57    505.80 o
  16   3  13    25113.12    26575.20   2007.73 o
  17   3  13      166.99      608.92    466.17 o
  18   3  13    13558.88    12140.36   1218.09 o
  19   3  13      415.30     1654.21    533.25 o
  20   3  13       63.21     1211.52    393.62 o
   0   4  13    84140.59    83207.42   1468.90 o
   1   4  13     1289.38     1091.95    135.35 o
   2   4  13    11424.71    10477.58    545.03 o
   3   4  13    50909.73    48967.57   1465.34 o
   4   4  13    19633.80    19339.08    681.70 o
   5   4  13   110427.00   111081.60   2210.78 o
   6   4  13    19390.32    19661.57    815.87 o
   7   4  13     3720.61     3363.80    339.99 o
   8   4  13     5805.67     5516.14    466.71 o
   9   4  13    51294.04    51467.11   1331.65 o
  10   4  13    31571.05    31035.61   1248.78 o
  11   4  13    45735.62    46753.72    989.82 o
  12   4  13     3185.03     3310.11    529.43 o
  13   4  13      518.94      441.48    331.24 o
  14   4  13    10362.75     9950.15    870.49 o
  15   4  13     8004.57     6525.33    679.77 o
  16   4  13    12996.44    12728.24   1254.32 o
  17   4  13     5451.59     5235.08    676.90 o
  18   4  13     1092.01     1343.55    436.71 o
  19   4  13    39626.21    34209.64   2838.64 o
  20   4  13     7724.96     7252.24    792.36 o
   1   5  13    11864.06    11677.63    663.62 o
   2   5  13    76009.15    74826.36   1218.86 o
   3   5  13     5388.17     5397.55    599.02 o
   4   5  13    56602.06    55520.70   1420.38 o
   5   5  13    23315.84    23358.76    828.59 o
   6   5  13      173.49      725.74    190.67 o
   7   5  13    17040.36    16081.72    796.43 o
   8   5  13     1284.73     1103.37    205.80 o
   9   5  13    11907.21    11166.88   1081.93 o
  10   5  13    30391.21    30460.84   1559.89 o
  11   5  13    18632.84    17444.72   1327.13 o
  12   5  13    63505.50    69059.77   2057.49 o
  13   5  13      687.99      593.78    400.80 o
  14   5  13     1536.38     1841.23    525.35 o
  15   5  13    27404.96    30027.61   1957.01 o
  16   5  13    28370.23    29058.73   2153.08 o
  17   5  13     2207.51     1688.48    879.10 o
  18   5  13    35136.11    34357.88   2740.04 o
  19   5  13     8588.66    11233.40   1324.26 o
   0   6  13    91540.74    93719.61   2643.67 o
   1   6  13    10932.84    10886.90    869.66 o
   2   6  13     2837.15     2380.48    306.04 o
   3   6  13    66507.28    69610.53   1162.91 o
   4   6  13   110181.31   116417.16   2650.48 o
   5   6  13   217461.38   225330.13   4710.97 o
   6   6  13    48186.87    49570.65   1110.05 o
   7   6  13    10409.04     9826.85    764.56 o
   8   6  13    28175.58    29170.96   1333.82 o
   9   6  13   124221.55   134399.45   3728.28 o
  10   6  13    36310.23    38104.18   1162.55 o
  11   6  13   113475.44   116010.05   4479.67 o
  12   6  13      661.21      325.47    313.23 o
  13   6  13     2338.46     2474.17    377.11 o
  14   6  13    31436.59    32207.55   1965.67 o
  15   6  13    10054.09     8396.05    925.83 o
  16   6  13     1737.01     2146.13    717.25 o
  17   6  13    12978.36    10969.02   1117.32 o
  18   6  13     9758.36     8012.77    974.54 o
  19   6  13    77722.38    79182.24   3698.97 o
   1   7  13     1874.25     1736.30    225.15 o
   2   7  13   128247.49   132494.89   2548.43 o
   3   7  13    10262.21    11511.38    793.03 o
   4   7  13    91277.28    94575.36   2201.99 o
   5   7  13     3042.11     2650.81    298.36 o
   6   7  13     1071.60      910.91    204.18 o
   7   7  13    16265.97    17188.74    998.11 o
   8   7  13      728.18     1190.80    316.88 o
   9   7  13      563.05      394.83    395.30 o
  10   7  13    53061.74    48180.64   1971.42 o
  11   7  13    15794.75    13250.49   1096.83 o
  12   7  13   128336.41   134984.61   4904.71 o
  13   7  13      306.65     1773.61    288.64 o
  14   7  13    26353.30    24688.45   1643.63 o
  15   7  13    11224.14    10555.00    761.97 o
  16   7  13    42676.65    39824.19   2705.94 o
  17   7  13     9866.51     7769.30    978.08 o
  18   7  13    48217.73    43324.41   2595.21 o
   0   8  13     7123.53     7259.61    769.57 o
   1   8  13     1102.80      942.88    191.53 o
   2   8  13       98.88      555.18    142.79 o
   3   8  13    60520.03    65328.77   1788.58 o
   4   8  13    17144.50    17163.14    985.92 o
   5   8  13   103641.88   110496.43   2568.32 o
   6   8  13     5004.19     4614.70    476.22 o
   7   8  13      211.27      539.89    300.49 o
   8   8  13      900.17     1491.70    291.91 o
   9   8  13    88958.41    97768.41   2797.67 o
  10   8  13     2449.09     1754.32    294.01 o
  11   8  13    81322.77    85516.10   2396.43 o
  12   8  13      753.86     1326.44    322.22 o
  13   8  13     3348.43     2193.62    492.60 o
  14   8  13     7875.79     7110.61    843.34 o
  15   8  13      545.50      790.47    331.02 o
  16   8  13     3015.95     2042.72    387.34 o
  17   8  13    22851.38    21565.83   1621.11 o
   1   9  13      440.26      820.44    207.31 o
   2   9  13   101892.52   109298.08   2128.51 o
   3   9  13      771.69      861.69    191.40 o
   4   9  13    97463.66   105297.91   2220.19 o
   5   9  13      407.54     1136.85    298.92 o
   6   9  13     5434.30     5048.35    490.42 o
   7   9  13      876.14     1619.47    249.20 o
   8   9  13     1079.94      811.62    279.75 o
   9   9  13     4512.89     4109.82    476.88 o
  10   9  13    57084.84    59113.05   2052.05 o
  11   9  13      613.82      610.22    211.07 o
  12   9  13    73759.52    75838.55   2565.48 o
  13   9  13     6461.01     7482.18    701.26 o
  14   9  13     4249.32     4169.95    492.24 o
  15   9  13      633.00     1883.92    438.14 o
  16   9  13    23534.83    20666.57   1126.99 o
  17   9  13     5577.67     3410.05    721.84 o
   0  10  13     9274.88     9167.72    903.42 o
   1  10  13    20862.42    22930.43   1230.51 o
   2  10  13      328.38      800.98    231.05 o
   3  10  13    75336.22    78901.05   1787.56 o
   4  10  13     5086.30     5898.44    578.45 o
   5  10  13    70207.68    77204.66   2447.03 o
   6  10  13       68.09      747.86    273.63 o
   7  10  13       22.70      831.22    274.58 o
   8  10  13     2027.57     2309.03    371.64 o
   9  10  13    52881.53    53058.57   1872.10 o
  10  10  13      218.49      551.62    264.89 o
  11  10  13    40778.56    41702.54   1804.34 o
  12  10  13     1101.19     1033.06    431.01 o
  13  10  13     7469.30     6890.81    646.26 o
  14  10  13      380.28      483.53    237.16 o
  15  10  13     6973.89     6848.34    721.35 o
   1  11  13       51.84      860.24    201.64 o
   2  11  13    88600.26   101094.67   2550.63 o
   3  11  13     3162.27     3912.08    753.59 o
   4  11  13    75844.09    85988.13   2086.80 o
   5  11  13      380.81      639.62    274.57 o
   6  11  13    10772.32    10878.79    827.96 o
   7  11  13     2183.36     2023.55    309.26 o
   8  11  13     3880.36     3389.10    490.51 o
   9  11  13     3858.72     3465.28    445.30 o
  10  11  13    35419.53    36529.52   1796.25 o
  11  11  13      205.63      780.10    218.68 o
  12  11  13    64758.27    65579.45   3116.38 o
  13  11  13     7221.93     6483.19    740.64 o
  14  11  13     4802.92     4499.47    559.90 o
   0  12  13     1519.44      616.24    665.59 o
   1  12  13    33915.57    36495.81   1783.45 o
   2  12  13      584.30      789.89    203.89 o
   3  12  13    46733.46    52959.14   1747.23 o
   4  12  13     1407.55     1517.22    316.75 o
   5  12  13    31053.35    33202.64   1653.87 o
   6  12  13     2813.03     2949.44    402.15 o
   7  12  13     1142.20     1967.67    282.02 o
   8  12  13     1807.25     1623.38    300.87 o
   9  12  13    12061.73    11566.39    912.80 o
  10  12  13       38.96      962.43    354.48 o
  11  12  13    29222.16    26318.82   1692.17 o
  12  12  13     1829.01     1689.46    346.78 o
  13  12  13    15976.04    15061.82   1319.18 o
   1  13  13     6035.69     6584.30    566.86 o
   2  13  13    10029.43    10187.29    716.33 o
   3  13  13    11003.95    11797.06    945.98 o
   4  13  13    32418.15    34222.44   1874.83 o
   5  13  13      443.79     1043.11    216.96 o
   6  13  13    29846.54    31721.91   1741.49 o
   7  13  13     5595.60     5401.58    514.75 o
   8  13  13    18234.59    19855.73   1005.64 o
   9  13  13      175.56     1367.07    298.02 o
  10  13  13    21653.74    22208.62   1652.34 o
  11  13  13     4297.78     3705.46    501.34 o
   0  14  13       23.37      515.17    467.44 o
   1  14  13    76337.05    90269.19   2744.64 o
   2  14  13      728.18     1388.29    256.97 o
   3  14  13    22412.66    21265.04   1529.60 o
   4  14  13       19.27      955.61    195.50 o
   5  14  13      761.74     1310.89    227.74 o
   6  14  13     3905.50     3435.72    437.73 o
   7  14  13     1158.05     1191.59    271.76 o
   8  14  13     1804.78     1759.45    546.66 o
   1  15  13       50.53      924.98    270.18 o
   2  15  13      180.84      650.64    287.29 o
   3  15  13      384.07     1078.51    260.41 o
   4  15  13     7254.48     6742.31    634.81 o
   0   0  14   122564.23    90585.98   5187.54 o
   1   0  14   262373.97   266529.22   4605.28 o
   2   0  14   122580.70   128291.66   2778.61 o
   3   0  14    29550.08    28229.39   1090.91 o
   4   0  14    67528.44    72812.16   4562.99 o
   5   0  14   325198.03   331404.25  12705.23 o
   6   0  14     4905.54     5497.35    722.50 o
   7   0  14    20299.42    19283.86   1452.01 o
   8   0  14      205.48      222.81    128.41 o
   9   0  14   129912.45   149142.77   4785.40 o
  10   0  14    18536.41    19934.65   1334.20 o
  11   0  14    46312.53    46550.16   2881.05 o
  12   0  14    47767.97    54657.34   3563.47 o
  13   0  14    79348.22    82344.66   4586.87 o
  14   0  14   118263.75   128659.75   6254.78 o
  15   0  14   156855.08   186473.73   9882.97 o
  16   0  14    90615.97    97281.05   4799.59 o
  17   0  14     5180.50     4582.49   1491.39 o
  18   0  14    10626.07    11663.42   1867.39 o
  19   0  14    30509.63    25546.30   2837.08 o
  20   0  14     3158.82     3020.04   2227.91 o
   1   1  14      517.69      688.11    118.79 o
   2   1  14    48766.26    48836.13   1080.21 o
   3   1  14     7667.59     7732.63    528.15 o
   4   1  14      399.43      499.12    193.43 o
   5   1  14    69111.47    70966.73   1366.94 o
   6   1  14    81242.12    80228.15   2578.07 o
   7   1  14   176825.73   175777.59   3702.77 o
   8   1  14    88589.55    90256.79   2872.31 o
   9   1  14   161281.69   174147.11   3675.23 o
  10   1  14     2490.54     1887.12    266.44 o
  11   1  14    27254.77    28560.28   1261.01 o
  12   1  14    25347.29    24892.71   1346.97 o
  13   1  14     3753.77     3825.16    586.18 o
  14   1  14     7640.94     6673.66    937.49 o
  15   1  14     8973.29     9749.35   1212.94 o
  16   1  14    46637.97    43876.98   3043.34 o
  17   1  14       46.88     1081.46    739.16 o
  18   1  14     5647.13     4092.53   1024.49 o
  19   1  14     7772.55     6263.01   1576.73 o
  20   1  14    22681.15    19967.36   1891.97 o
   0   2  14   184363.17   192921.63   6694.75 o
   1   2  14   133626.22   133793.27   2191.67 o
   2   2  14   118621.42   119014.93   2749.29 o
   3   2  14     7173.12     7396.11    449.15 o
   4   2  14    25065.45    23999.04   2131.33 o
   5   2  14    64891.54    64936.76   1083.63 o
   6   2  14     3912.02     3784.38    370.65 o
   7   2  14    10170.73     9489.41    613.43 o
   8   2  14      473.22      899.49    170.68 o
   9   2  14    48295.96    48934.26   1133.09 o
  10   2  14     2624.62     2595.47    354.27 o
  11   2  14    26931.54    29090.54   1370.76 o
  12   2  14    62855.07    69202.31   2046.51 o
  13   2  14    27224.75    28618.60   1610.18 o
  14   2  14   100285.37   116774.27   5017.31 o
  15   2  14    73570.89    77696.51   4571.12 o
  16   2  14    50400.64    55127.68   2519.22 o
  17   2  14     9191.16     6480.19   1010.32 o
  18   2  14     7842.45     9309.06   1459.37 o
  19   2  14    12054.48    10564.10   2041.89 o
  20   2  14     3211.73     2917.56    674.68 o
   1   3  14      501.41      492.67    120.39 o
   2   3  14    11541.84    11427.35    517.54 o
   3   3  14     2978.21     3155.95    266.19 o
   4   3  14       25.27      532.54     84.53 o
   5   3  14   100067.95   103573.40   2351.59 o
   6   3  14    22946.99    23829.99    941.02 o
   7   3  14   199920.02   215733.31   5360.22 o
   8   3  14    33677.68    35971.66   1480.51 o
   9   3  14    57818.71    62124.93   2705.02 o
  10   3  14     1283.17     1079.68    203.38 o
  11   3  14     1204.94     1528.73    409.33 o
  12   3  14    11655.37    11489.37    773.59 o
  13   3  14     2212.14     1902.42    277.03 o
  14   3  14     1007.79     1267.86    268.73 o
  15   3  14     7392.22     7187.44    812.88 o
  16   3  14     3814.32     3800.89    572.16 o
  17   3  14     1525.76     2221.68    396.56 o
  18   3  14     2290.69     1919.71    509.97 o
  19   3  14    33326.00    29056.33   2758.61 o
  20   3  14    12015.01    11497.47   1420.83 o
   0   4  14   202719.44   198342.22   5415.11 o
   1   4  14    52148.42    49883.14    596.00 o
   2   4  14    65742.93    66298.76   1123.39 o
   3   4  14     2825.95     1841.16    257.70 o
   4   4  14      601.96      477.47    146.72 o
   5   4  14     6924.37     7378.58    550.34 o
   6   4  14      692.34      464.48    106.16 o
   7   4  14     2165.19     1817.16    214.62 o
   8   4  14     6081.31     5153.06    416.51 o
   9   4  14    17592.63    15187.46    936.75 o
  10   4  14     1261.34     1340.32    375.25 o
  11   4  14     7538.59     6927.51    634.38 o
  12   4  14    71398.38    75990.91   2971.22 o
  13   4  14    11947.18    11753.65    830.71 o
  14   4  14   100757.10   121990.80   6654.53 o
  15   4  14    23043.56    24768.67   2604.39 o
  16   4  14    38632.09    38564.21   3365.18 o
  17   4  14     2999.04     3290.44    604.05 o
  18   4  14     3950.27     3366.52    730.26 o
  19   4  14     8419.12     8850.83   1047.39 o
   1   5  14     3478.31     2703.16    297.68 o
   2   5  14    17821.23    16249.57   1031.66 o
   3   5  14      978.23     1047.08    177.23 o
   4   5  14     1982.70     1384.09    302.60 o
   5   5  14    76051.72    76142.05   1235.22 o
   6   5  14    13369.01    12983.61    718.47 o
   7   5  14   162447.20   172197.53   2849.15 o
   8   5  14    38763.86    38978.84   1109.60 o
   9   5  14    56214.94    56728.95   1322.60 o
  10   5  14     1420.18     1030.63    323.83 o
  11   5  14     7003.81     6507.72    708.64 o
  12   5  14    13772.83    12307.41    901.09 o
  13   5  14     3146.66     2173.47    586.40 o
  14   5  14    10933.54    10274.02    934.25 o
  15   5  14     6832.07     5295.39    612.62 o
  16   5  14     2364.11     2256.44    990.55 o
  17   5  14       88.47     1346.17    400.71 o
  18   5  14     2936.84     4128.38    818.91 o
  19   5  14    16670.46    14555.77   1374.70 o
   0   6  14    70503.98    72694.13   1344.05 o
   1   6  14     9971.13    10408.05    766.94 o
   2   6  14    54483.13    56375.75    934.43 o
   3   6  14     9685.14     9050.29    655.99 o
   4   6  14    12514.73    11979.92    739.88 o
   5   6  14     5214.48     4603.53    546.90 o
   6   6  14     2165.41     1851.72    265.53 o
   7   6  14     5500.89     4797.23    576.44 o
   8   6  14     1382.94      969.67    215.03 o
   9   6  14      279.68      637.24    166.67 o
  10   6  14     5627.59     4275.60    442.65 o
  11   6  14     1079.29      924.62    273.57 o
  12   6  14    23321.39    21803.90   1340.35 o
  13   6  14     3436.72     2652.85    394.20 o
  14   6  14    52239.00    55045.76   1820.23 o
  15   6  14     1286.59     1650.49    486.97 o
  16   6  14    50761.92    42406.55   3270.49 o
  17   6  14      230.20      410.41    320.69 o
  18   6  14    12515.18    10282.42   1350.36 o
   1   7  14    14460.21    15629.59    916.09 o
   2   7  14     3630.16     3570.79    402.34 o
   3   7  14    55296.84    54471.69   1201.76 o
   4   7  14      136.47      290.12    167.67 o
   5   7  14    27520.30    28416.54   1197.81 o
   6   7  14     3833.15     3232.05    353.50 o
   7   7  14     8865.58     8843.52    710.60 o
   8   7  14    11005.97    11038.24    780.13 o
   9   7  14    35394.11    33568.85   1814.38 o
  10   7  14     2716.50     1487.02    432.17 o
  11   7  14    30209.04    29878.57   1623.77 o
  12   7  14       52.23      259.82    197.08 o
  13   7  14     5535.50     6690.41    684.16 o
  14   7  14      359.08     1456.52    444.22 o
  15   7  14     3416.36     2493.41    524.10 o
  16   7  14     2391.70     1846.04    320.33 o
  17   7  14     5605.05     4957.56    764.06 o
  18   7  14      187.90     1353.47    469.44 o
   0   8  14     5130.24     5168.54    647.99 o
   1   8  14    11409.20    12696.23    942.10 o
   2   8  14    17164.05    17797.42   1034.60 o
   3   8  14      762.15      427.63    288.87 o
   4   8  14    58763.63    60235.48   1419.16 o
   5   8  14    32651.89    33505.73   1138.86 o
   6   8  14     2286.27     1936.42    259.65 o
   7   8  14     4722.83     4059.24    400.73 o
   8   8  14    19067.95    17997.68   1178.06 o
   9   8  14     9448.51     8743.89    734.44 o
  10   8  14    17985.56    16883.86   1123.87 o
  11   8  14    25768.72    25573.91   1524.43 o
  12   8  14     1146.08     1138.12    267.40 o
  13   8  14      782.39      978.08    266.14 o
  14   8  14     2260.00     2470.06    455.04 o
  15   8  14     7804.94     7025.67    703.91 o
  16   8  14    18920.18    16856.25   1399.99 o
  17   8  14     1042.01     1179.08    674.13 o
   1   9  14    12481.31    13773.34    908.39 o
   2   9  14     2056.74     1794.63    238.30 o
   3   9  14    41791.01    44598.69   1376.44 o
   4   9  14      227.70      299.93    170.54 o
   5   9  14    11930.66    12444.65    782.61 o
   6   9  14       61.05      911.62    185.56 o
   7   9  14       93.09      438.72    254.70 o
   8   9  14      154.71      417.69    165.03 o
   9   9  14     5193.74     3732.91    626.78 o
  10   9  14     5175.05     4871.54    519.01 o
  11   9  14    18338.40    18433.11   1253.12 o
  12   9  14     8780.41     8880.95    693.69 o
  13   9  14     5723.19     5167.15    553.62 o
  14   9  14      698.35     1313.81    554.10 o
  15   9  14     1394.65     1922.09    393.40 o
  16   9  14     2770.20     2353.40    390.11 o
   0  10  14    28812.52    29752.73   1693.86 o
   1  10  14    28602.44    31050.61   1437.50 o
   2  10  14    13236.88    13487.76    905.17 o
   3  10  14     3484.96     3829.98    419.21 o
   4  10  14     5029.68     5287.38    513.66 o
   5  10  14    41391.13    42228.00   1481.26 o
   6  10  14     3698.30     3936.09    401.64 o
   7  10  14      613.71      591.33    197.79 o
   8  10  14      179.03      845.94    179.67 o
   9  10  14    39690.07    41838.68   1884.13 o
  10  10  14     2389.12     1611.98    364.57 o
  11  10  14    25192.76    26852.58   1539.33 o
  12  10  14     3687.45     3054.65    435.84 o
  13  10  14     1789.80     1462.86    304.58 o
  14  10  14     3338.63     4056.51    513.65 o
  15  10  14     7465.56     7260.32    817.90 o
   1  11  14      132.10     1150.98    215.08 o
   2  11  14    30537.51    31991.69   1500.02 o
   3  11  14     4710.96     4501.27    496.73 o
   4  11  14     9220.79     9421.25    802.59 o
   5  11  14     6050.87     6404.59    641.22 o
   6  11  14     9648.41     9238.85    755.82 o
   7  11  14     1111.66     1492.32    245.66 o
   8  11  14     6162.93     5004.34    489.25 o
   9  11  14      244.38      511.96    194.71 o
  10  11  14     9742.48     9680.45    757.08 o
  11  11  14     1349.81     1247.35    298.77 o
  12  11  14    25709.37    23942.83   1539.71 o
  13  11  14     3892.73     3110.13    477.70 o
   0  12  14      616.32     1113.68    390.81 o
   1  12  14    38556.80    41835.28   1471.35 o
   2  12  14     1109.77     1256.76    425.77 o
   3  12  14     8923.46     8644.47    708.34 o
   4  12  14     1262.48     1423.66    255.16 o
   5  12  14    48120.29    52675.66   1614.02 o
   6  12  14     2991.37     2724.58    335.99 o
   7  12  14      360.27     1137.84    226.90 o
   8  12  14      712.16      828.29    264.90 o
   9  12  14    41749.23    42059.84   2050.58 o
  10  12  14     1406.01      983.03    236.71 o
  11  12  14    18117.76    18647.87   1261.17 o
  12  12  14     5616.60     5339.37    555.64 o
   1  13  14     1145.39     1318.64    329.91 o
   2  13  14    43637.37    48670.98   1839.21 o
   3  13  14     9355.56     9219.18    695.20 o
   4  13  14    18531.29    17201.25   1252.28 o
   5  13  14      139.62      695.30    312.38 o
   6  13  14    22181.46    21730.98   1211.09 o
   7  13  14     2028.59     1446.20    281.34 o
   8  13  14    29212.54    28877.77   1797.66 o
   9  13  14      600.80     1058.25    290.10 o
  10  13  14     2941.13     2323.57    332.31 o
   0  14  14     9721.36    11150.67   1126.42 o
   1  14  14     6698.14     6123.98    560.56 o
   2  14  14     1268.27     1691.39    269.84 o
   3  14  14     5797.98     5578.55    604.75 o
   4  14  14     5820.31     6035.51    640.33 o
   5  14  14    24219.10    23482.99   1393.81 o
   6  14  14     3244.88     2653.07    369.49 o
   7  14  14      665.20      978.06    223.56 o
   1   1  15    13232.77    14126.15    808.99 o
   2   1  15     8548.24     8447.18    633.77 o
   3   1  15    10704.65    10903.40    566.48 o
   4   1  15     2011.94     1482.48    345.04 o
   5   1  15     3293.55     2978.76    356.55 o
   6   1  15     1719.77     1830.81    249.77 o
   7   1  15    17161.02    17195.75    857.37 o
   8   1  15      368.27      357.34    130.55 o
   9   1  15     1612.73      822.53    162.48 o
  10   1  15     2249.55     1658.19    239.79 o
  11   1  15     3761.44     3729.29    407.02 o
  12   1  15       78.48      658.21    206.81 o
  13   1  15     6352.46     4244.39   1131.78 o
  14   1  15      190.66      517.18    265.87 o
  15   1  15      440.62      682.46    393.36 o
  16   1  15      890.17     1389.59    729.82 o
  17   1  15     4520.46     3078.47    512.12 o
  18   1  15       82.90     1456.65    352.58 o
  19   1  15      968.75     1678.79    411.52 o
   0   2  15    74008.13    67849.52   3355.26 o
   1   2  15    14404.53    14264.29    653.27 o
   2   2  15    11746.06    11738.35    644.67 o
   3   2  15    13516.02    13184.57    658.84 o
   4   2  15    41194.52    41827.58    843.70 o
   5   2  15      510.80      247.55    192.61 o
   6   2  15    17364.34    17648.08    759.97 o
   7   2  15    10025.05     9124.57    646.29 o
   8   2  15    16929.25    17668.09    993.20 o
   9   2  15      496.36      894.42    202.07 o
  10   2  15    66053.06    70281.52   1802.62 o
  11   2  15     5977.38     5899.65    484.56 o
  12   2  15      660.96      691.67    233.28 o
  13   2  15       58.53      969.69    229.38 o
  14   2  15    15068.53    14741.23   1265.35 o
  15   2  15    18569.31    18611.86   1620.51 o
  16   2  15      327.30      755.82    403.90 o
  17   2  15    15304.22    15141.04   1889.26 o
  18   2  15    12917.33    11309.02   1521.16 o
  19   2  15        2.68     1308.57    768.34 o
   1   3  15    12305.02    11752.25    589.09 o
   2   3  15    28783.85    24921.91   1401.30 o
   3   3  15    23539.57    23960.13   1024.83 o
   4   3  15    13881.46    14484.05    641.15 o
   5   3  15      488.53      767.34    149.10 o
   6   3  15     1026.52      865.02    131.33 o
   7   3  15     2347.15     1581.63    346.73 o
   8   3  15     3368.94     2532.50    301.76 o
   9   3  15     3420.65     2881.60    310.03 o
  10   3  15     8865.16     7731.36    596.58 o
  11   3  15    46566.73    46339.20   1465.84 o
  12   3  15     5033.11     5937.96    692.69 o
  13   3  15    16495.21    14114.54    890.76 o
  14   3  15       94.91      558.89    205.83 o
  15   3  15     2450.37     1770.38    291.76 o
  16   3  15      344.54      599.10    233.16 o
  17   3  15     5821.01     4537.26   1031.64 o
  18   3  15      844.64     1308.49    350.11 o
  19   3  15      813.98      906.35    358.93 o
   0   4  15    43602.98    41969.82   1439.41 o
   1   4  15    78814.68    78464.03   1416.14 o
   2   4  15      630.16      546.32    226.20 o
   3   4  15      642.05      877.46    156.10 o
   4   4  15    40685.54    42884.69    963.15 o
   5   4  15    23334.80    24618.42    906.36 o
   6   4  15    23287.33    24430.97    983.87 o
   7   4  15     3749.78     3568.77    383.85 o
   8   4  15    16046.99    16207.56    887.75 o
   9   4  15     8544.01     8066.30    713.41 o
  10   4  15    57935.76    56936.71   2688.56 o
  11   4  15     4323.45     3781.91    512.68 o
  12   4  15     2968.66     2442.35    372.71 o
  13   4  15    12215.91    10197.69    849.93 o
  14   4  15     7888.68     6522.40    627.87 o
  15   4  15    35619.54    34886.44   2327.78 o
  16   4  15     1231.94     1756.87    392.69 o
  17   4  15     9574.24     9357.00   1098.69 o
  18   4  15    15612.32    13012.92   1874.88 o
   1   5  15    17299.90    15791.73   1184.43 o
   2   5  15     1063.73      831.98    124.81 o
   3   5  15    41571.38    38942.93   1008.98 o
   4   5  15     8743.68     7884.00    581.93 o
   5   5  15     2870.11     2679.98    312.33 o
   6   5  15    44229.36    42597.90    652.98 o
   7   5  15     8405.11     7221.95    632.68 o
   8   5  15    23915.96    23011.85   1023.22 o
   9   5  15     2166.84     1766.59    360.65 o
  10   5  15      525.18      293.23    450.61 o
  11   5  15    32096.95    31920.27   1474.92 o
  12   5  15     1312.03     1518.76    318.84 o
  13   5  15    27504.92    25643.73   1991.61 o
  14   5  15     8394.49     6615.72    686.14 o
  15   5  15     6532.35     6103.49    751.16 o
  16   5  15     7021.49     4225.95    797.93 o
  17   5  15    30621.30    27447.05   2131.65 o
  18   5  15     9863.66     9883.99   1074.59 o
   0   6  15    26340.88    24270.32   2636.82 o
   1   6  15   156986.36   165430.55   2762.31 o
   2   6  15     2860.75     2584.86    293.63 o
   3   6  15     2175.30     2046.44    273.11 o
   4   6  15   105941.85   104002.52   1996.98 o
   5   6  15    30848.06    29007.41    880.25 o
   6   6  15    57735.93    58572.39   1560.62 o
   7   6  15      976.43     1009.28    168.25 o
   8   6  15    11461.55    10648.42    689.64 o
   9   6  15    22453.54    20072.99   1301.86 o
  10   6  15    75446.40    75540.47   2381.03 o
  11   6  15       86.92      277.54    473.25 o
  12   6  15    14170.88    12477.16   1055.76 o
  13   6  15    59112.61    60835.16   1925.27 o
  14   6  15    27474.65    24860.50   1758.68 o
  15   6  15    48358.59    47261.37   3053.26 o
  16   6  15    10451.62     9253.18   1024.05 o
  17   6  15     6252.05     5072.86    764.68 o
   1   7  15    28899.44    28990.61    938.89 o
   2   7  15      429.15      445.53    167.72 o
   3   7  15    97411.85   102146.98   1968.65 o
   4   7  15    15977.79    14327.41   1171.72 o
   5   7  15     1720.34     1683.42    240.20 o
   6   7  15    73409.91    76252.88   1787.88 o
   7   7  15    26566.77    27708.33   1269.70 o
   8   7  15    53034.52    53062.47   1263.50 o
   9   7  15      503.88      658.96    266.89 o
  10   7  15     4319.85     3488.61    392.99 o
  11   7  15    46269.47    45074.63   3164.67 o
  12   7  15      539.58     1177.94    280.15 o
  13   7  15    29821.69    27490.47   1631.91 o
  14   7  15     7034.62     7854.83    674.20 o
  15   7  15     5327.57     4050.32    552.89 o
  16   7  15     2361.85     2519.30    485.02 o
  17   7  15    66633.13    60245.79   3174.41 o
   0   8  15    10530.17    11209.49   1105.58 o
   1   8  15    52886.93    54953.63   1158.86 o
   2   8  15     4130.40     4034.36    431.00 o
   3   8  15    14480.51    14267.09   1060.11 o
   4   8  15    75050.23    77765.12   1552.06 o
   5   8  15        4.21      477.66    244.59 o
   6   8  15    46694.78    47107.22   1500.54 o
   7   8  15     1890.60     1936.04    284.19 o
   8   8  15     3750.73     3234.44    428.97 o
   9   8  15        1.60      705.23    299.30 o
  10   8  15    56463.20    55216.41   1588.22 o
  11   8  15     3130.29     2861.64    403.11 o
  12   8  15     1898.13     1439.54    257.84 o
  13   8  15    25016.00    24295.43   1638.94 o
  14   8  15    16469.00    14090.34   1185.87 o
  15   8  15    42680.07    37002.16   2282.79 o
  16   8  15      551.98     1164.13    439.50 o
   1   9  15    22914.40    25261.61   1303.35 o
   2   9  15     1571.55     1800.20    257.58 o
   3   9  15    49458.89    53589.23   1581.99 o
   4   9  15    10268.90     9704.30    720.47 o
   5   9  15     1580.80     1801.05    232.29 o
   6   9  15    33002.20    32501.64   1527.80 o
   7   9  15    11459.91    12171.37    958.12 o
   8   9  15    56201.39    59944.29   1743.19 o
   9   9  15      368.36      333.61    158.27 o
  10   9  15    35732.46    34744.80   1511.94 o
  11   9  15    36374.38    36335.77   1462.04 o
  12   9  15     1646.85     1202.80    411.84 o
  13   9  15    15572.65    14770.93   1177.43 o
  14   9  15     1739.86     1803.42    316.80 o
  15   9  15    10796.27     8540.69    845.58 o
   0  10  15     3034.08     2989.52    570.73 o
   1  10  15    25259.99    26318.93   1131.76 o
   2  10  15     4844.20     3799.27    594.83 o
   3  10  15    31667.55    33545.04   1669.97 o
   4  10  15    54271.33    59666.71   1042.14 o
   5  10  15    20523.76    21831.51   1581.55 o
   6  10  15    17415.34    17708.90   1164.33 o
   7  10  15      141.03      672.47    265.72 o
   8  10  15    11516.37    10471.67    718.68 o
   9  10  15    10342.28    10674.63    746.97 o
  10  10  15    24340.13    21757.08   1486.98 o
  11  10  15    13946.36    12588.99   1075.49 o
  12  10  15     1101.30     1283.45    264.21 o
  13  10  15    16452.63    13811.05   1133.18 o
  14  10  15     1120.27     1463.66    317.94 o
   1  11  15    18046.97    19204.84   1161.91 o
   2  11  15     1054.24     1298.04    339.07 o
   3  11  15    56999.63    59131.86   1699.09 o
   4  11  15     7550.27     7622.60    615.78 o
   5  11  15     5246.81     4530.56    455.36 o
   6  11  15    27857.67    27743.64   1654.30 o
   7  11  15     3530.01     2868.05    403.56 o
   8  11  15    55286.23    57795.46   1277.98 o
   9  11  15      440.93      610.45    183.72 o
  10  11  15    29387.44    27989.91   1809.46 o
  11  11  15    33523.36    31478.34   1943.40 o
  12  11  15     2787.40     2991.91    445.75 o
   0  12  15      323.55      583.86    255.95 o
   1  12  15    23719.44    24992.54   1477.36 o
   2  12  15      642.43      586.65    213.18 o
   3  12  15    16565.08    16738.11   1193.07 o
   4  12  15     8602.05     8732.35    622.61 o
   5  12  15    13355.31    12897.58    944.78 o
   6  12  15     2254.06     2392.50    370.06 o
   7  12  15     2317.78     2334.80    346.25 o
   8  12  15     4947.29     4715.76    501.98 o
   9  12  15     4319.07     2775.77    402.47 o
  10  12  15    12138.74    11577.20    913.55 o
   1  13  15     1218.71     1045.83    224.30 o
   2  13  15     1227.28     1374.78    338.83 o
   3  13  15     7011.90     6537.04    563.33 o
   4  13  15     9841.77     9035.60    733.54 o
   5  13  15    11101.15     9944.49    761.95 o
   6  13  15    53231.02    59189.57   2616.29 o
   7  13  15     4760.12     3697.17    402.97 o
   8  13  15    46581.04    45777.63   2223.08 o
   0  14  15    21212.20    21499.51   1905.99 o
   1  14  15    26791.29    27459.16   1488.10 o
   2  14  15     7303.25     6347.39    742.71 o
   3  14  15    14279.83    13745.43   1068.63 o
   4  14  15      803.31     1348.70    248.07 o
   0   0  16    33925.73    32665.59   1816.71 o
   1   0  16    17406.31    19629.06   1010.55 o
   2   0  16     7456.79     6948.66    792.25 o
   3   0  16    19602.78    20869.72    899.85 o
   4   0  16   278621.22   308475.53   7237.88 o
   5   0  16      155.70      285.69    234.30 o
   6   0  16    91944.02    97565.03   3807.93 o
   7   0  16     6397.94     7151.66    863.36 o
   8   0  16    54130.73    61758.62   5167.60 o
   9   0  16     9140.43    10177.69   1205.81 o
  10   0  16   195864.20   227255.70   8138.87 o
  11   0  16     2102.67     1940.38    531.29 o
  12   0  16    39820.30    41312.32   2227.64 o
  13   0  16    21197.11    22432.58   2065.98 o
  14   0  16     7046.68     7573.53   1246.61 o
  15   0  16    79316.71    74652.61   6188.42 o
  16   0  16      104.94     1444.21    491.53 o
  17   0  16    33528.66    29594.29   4621.87 o
  18   0  16    84323.39    77278.58   6469.39 o
   1   1  16    38837.47    41822.77   1041.67 o
   2   1  16     2459.93     2363.57    270.87 o
   3   1  16   117621.30   125478.84   1919.50 o
   4   1  16     2759.77     2562.66    303.89 o
   5   1  16    12628.98    13257.89    763.74 o
   6   1  16    52956.06    53943.03   1255.40 o
   7   1  16       44.06      538.58    132.55 o
   8   1  16   128271.31   138417.63   4488.40 o
   9   1  16    36949.09    36600.64   1149.88 o
  10   1  16    59391.34    62973.98   1598.34 o
  11   1  16    96446.04   110013.29   2580.67 o
  12   1  16      175.54      680.19    174.74 o
  13   1  16    35137.13    36544.63   2076.95 o
  14   1  16     2530.97     2684.54    433.38 o
  15   1  16    16874.31    16174.15   1270.67 o
  16   1  16      799.86      723.25    260.82 o
  17   1  16    57933.25    51510.32   3908.62 o
  18   1  16     3302.85     2797.44    526.04 o
   0   2  16     1876.35     1782.53    392.58 o
   1   2  16    82690.03    84275.23   2006.48 o
   2   2  16    11184.40    11587.60    715.64 o
   3   2  16    12630.82    12102.15    712.92 o
   4   2  16   142582.63   149321.83   3117.46 o
   5   2  16     1107.64     1303.31    183.42 o
   6   2  16    98310.13   101776.87   2470.07 o
   7   2  16      123.61      466.94    273.45 o
   8   2  16    22507.94    21299.95   1375.09 o
   9   2  16      338.53      573.60    127.21 o
  10   2  16   107509.41   126650.18   4865.17 o
  11   2  16     7061.53     7229.39    602.48 o
  12   2  16    37560.27    34877.64   1521.86 o
  13   2  16    51475.72    48008.19   1928.30 o
  14   2  16      162.64      750.73    450.37 o
  15   2  16    44695.61    48035.50   2035.05 o
  16   2  16     1204.01     1123.46    278.34 o
  17   2  16    12720.08    11636.42   1350.91 o
  18   2  16    31564.21    27136.46   3411.95 o
   1   3  16     5117.06     6235.34    466.03 o
   2   3  16     6149.90     5598.64    492.30 o
   3   3  16    46124.07    48085.41   1011.71 o
   4   3  16     6437.50     5911.69    401.73 o
   5   3  16    28267.89    30244.78    938.14 o
   6   3  16    97639.18   103701.44   1946.99 o
   7   3  16     7750.97     7604.72    582.22 o
   8   3  16    89529.04   101944.92   2522.34 o
   9   3  16    35873.38    34369.98   1533.59 o
  10   3  16     8870.65     8086.33    619.06 o
  11   3  16    52877.06    54414.07   1631.32 o
  12   3  16      934.61     1247.30    348.57 o
  13   3  16    14936.23    13250.99   1279.94 o
  14   3  16      761.67      916.62    510.88 o
  15   3  16    10079.85     6856.61   1325.24 o
  16   3  16      573.87     1130.92    478.91 o
  17   3  16    41453.20    32482.93   2955.93 o
  18   3  16     4868.70     3436.55    528.65 o
   0   4  16     2053.68     1474.04    310.10 o
   1   4  16   141129.28   143890.23   2758.29 o
   2   4  16    23442.79    22975.04    795.22 o
   3   4  16     8357.11     8171.65    621.22 o
   4   4  16    82593.96    82397.68   2294.99 o
   5   4  16     3186.91     2967.26    329.62 o
   6   4  16    17408.11    17535.55   1053.84 o
   7   4  16     2531.63     1453.83    333.19 o
   8   4  16     6484.29     5844.08    476.08 o
   9   4  16    11719.23    10925.21    817.55 o
  10   4  16    49737.45    48481.43   1227.59 o
  11   4  16     4742.38     4256.74    563.97 o
  12   4  16    38017.01    34716.69   2142.36 o
  13   4  16    54259.70    55918.71   2397.17 o
  14   4  16     1399.37      715.43    282.68 o
  15   4  16    24212.41    19486.02   1880.93 o
  16   4  16     2098.02      966.29    314.94 o
  17   4  16     1312.88     1112.50    868.67 o
  18   4  16    28269.58    24182.40   2748.77 o
   1   5  16    13909.93    10690.24    946.05 o
   2   5  16     7177.53     5895.10    534.84 o
   4   5  16     3555.02     2612.47    452.86 o
   5   5  16    23326.52    22580.53   1120.54 o
   6   5  16    58139.27    56447.67   1049.47 o
   7   5  16     2576.71     2061.04    294.91 o
   8   5  16    47232.62    47243.17   1793.42 o
   9   5  16     6551.19     6154.70    606.63 o
  10   5  16     1669.54     1402.80    232.45 o
  11   5  16    27416.79    25052.15   1774.53 o
  12   5  16      892.57       96.09    363.13 o
  13   5  16    22391.37    21288.55   2027.13 o
  14   5  16      156.63      823.46    515.60 o
  15   5  16       46.06      781.44    340.63 o
  16   5  16      366.48      573.72    320.18 o
  17   5  16    20552.62    17339.69   1555.80 o
   0   6  16    45402.41    40724.45   2591.59 o
   1   6  16    58606.35    58199.18   1416.96 o
   2   6  16    28212.05    25808.47   1461.06 o
   3   6  16    21434.98    18487.53    995.39 o
   4   6  16     9004.89     7342.33    580.71 o
   5   6  16      607.27      450.88    173.37 o
   6   6  16     1437.09     1013.58    271.37 o
   7   6  16     1244.98      995.07    249.70 o
   8   6  16     4993.38     4006.57    424.67 o
   9   6  16      541.57      595.63    279.49 o
  10   6  16     3687.95     3013.94    393.50 o
  11   6  16      191.74      634.40    234.97 o
  12   6  16     4079.59     2540.54    460.57 o
  13   6  16     9638.57     9223.60    817.96 o
  14   6  16     6767.55     4877.18    816.30 o
  15   6  16    22080.96    19858.33   1237.37 o
  16   6  16    17255.89    14280.59   1611.30 o
  17   6  16     8684.07     8050.97   1196.92 o
   1   7  16     3258.38     3003.80    321.56 o
   2   7  16    24062.14    25878.29   1087.36 o
   3   7  16    19072.76    17301.08   1323.75 o
   4   7  16    16936.96    15209.37   1187.13 o
   5   7  16    21602.64    20315.36   1338.42 o
   6   7  16      400.24      589.97    125.61 o
   7   7  16     6845.93     6262.46    582.72 o
   8   7  16     2995.99     1864.26    341.31 o
   9   7  16     6219.98     5440.51    485.47 o
  10   7  16    14873.63    15463.04   1150.77 o
  11   7  16     6676.41     5984.67    636.63 o
  12   7  16     8815.35     9031.72    836.68 o
  13   7  16     5615.59     4747.09    562.85 o
  14   7  16        1.30      412.43    279.19 o
  15   7  16        5.03      859.64    495.46 o
  16   7  16     5851.03     3858.68    626.95 o
   0   8  16    75848.72    79065.60   2349.08 o
   1   8  16      289.53      924.40    182.31 o
   2   8  16    18356.23    18339.08   1115.46 o
   3   8  16    16328.10    16845.54   1109.05 o
   4   8  16     1148.82     1160.77    220.62 o
   5   8  16    18573.47    19730.89   1336.29 o
   6   8  16     9029.87     8765.32    785.97 o
   7   8  16     2444.98     2027.37    292.85 o
   8   8  16      813.84     1252.38    265.84 o
   9   8  16    15560.92    14178.86    966.80 o
  10   8  16     4331.80     3861.90    409.52 o
  11   8  16     3623.68     3103.72    360.75 o
  12   8  16      606.66      980.21    384.61 o
  13   8  16      470.74      953.99    339.17 o
  14   8  16    27823.04    26111.46   1714.95 o
  15   8  16     2082.88     1624.49    301.29 o
   1   9  16       32.67      549.52    148.59 o
   2   9  16    27361.79    26251.90   1337.21 o
   3   9  16      681.19     1185.53    207.85 o
   4   9  16    14264.73    13385.63    960.04 o
   5   9  16     8265.92     8487.66    719.40 o
   6   9  16      947.51     1130.58    244.15 o
   7   9  16    16695.18    16277.28   1100.54 o
   8   9  16        7.40      409.94    203.81 o
   9   9  16     5021.96     4729.24    663.09 o
  10   9  16    13997.83    13089.54    903.26 o
  11   9  16       63.23      620.13    361.51 o
  12   9  16    20440.58    19227.24   1619.27 o
  13   9  16     1132.26     1369.77    283.24 o
  14   9  16     3058.17     3082.01    429.67 o
   0  10  16    69632.11    80300.87   1554.10 o
   1  10  16     2631.84     2312.05    338.44 o
   2  10  16    13646.17    13525.17    898.89 o
   3  10  16      957.75     1097.39    318.22 o
   4  10  16    13685.61    13642.10    982.82 o
   5  10  16      150.95      747.84    173.97 o
   6  10  16    10988.75    10913.90   1004.94 o
   7  10  16      216.92      675.03    263.18 o
   8  10  16     1917.57     1457.03    326.54 o
   9  10  16     2562.43     1912.00    283.01 o
  10  10  16    11444.86    10692.34    864.83 o
  11  10  16     4406.30     3631.39    462.96 o
  12  10  16     1167.45     1239.12    259.29 o
  13  10  16     2815.11     2200.36    437.90 o
   1  11  16     6188.80     5163.89    689.41 o
   2  11  16      785.41     1313.16    220.49 o
   3  11  16     6418.50     7186.11    633.53 o
   4  11  16     5109.25     4322.20    467.63 o
   5  11  16     9594.41     8941.83    707.25 o
   6  11  16     5523.87     5826.29    534.83 o
   7  11  16    31312.47    31402.02   2173.90 o
   8  11  16       60.64      589.35    230.05 o
   9  11  16     2806.38     1932.91    487.62 o
  10  11  16      105.27     1003.86    262.45 o
  11  11  16     7593.06     4858.95    846.68 o
   0  12  16    59268.35    61609.58   2499.57 o
   1  12  16      594.69      890.47    198.79 o
   2  12  16     6701.94     6125.43    716.97 o
   3  12  16      139.08     1143.99    252.83 o
   4  12  16    24991.24    24974.53   1449.58 o
   5  12  16      617.21      890.82    386.55 o
   6  12  16    15400.51    14568.18   1206.69 o
   7  12  16      594.60     1208.44    389.33 o
   8  12  16    10078.73     9555.07    874.69 o
   9  12  16     2335.72     1596.28    254.11 o
   1  13  16    15679.68    16139.94    936.09 o
   2  13  16     6722.06     6946.50    569.13 o
   3  13  16    28927.90    30465.94   1869.14 o
   4  13  16     5389.71     4469.17    553.07 o
   5  13  16      896.88     1113.90    221.64 o
   6  13  16     1092.53     1166.18    296.45 o
   1   1  17      394.14      797.25    151.86 o
   2   1  17    12143.76    12809.76    853.50 o
   3   1  17     3930.98     4182.75    380.72 o
   4   1  17     3985.77     3732.34    336.09 o
   5   1  17     2847.09     2034.06    354.88 o
   6   1  17     8603.76     9527.13    777.69 o
   7   1  17     7797.97     7772.07    727.00 o
   8   1  17     7105.81     7609.14    677.39 o
   9   1  17      303.26      918.32    204.56 o
  10   1  17     1467.45      730.14    263.85 o
  11   1  17     3324.63     2301.14    398.27 o
  12   1  17     7832.32     7030.15    709.61 o
  13   1  17      580.85      333.62    281.24 o
  14   1  17      195.99      760.89    191.84 o
  15   1  17       45.73      182.21    276.37 o
  16   1  17     7898.29     7549.74   1198.46 o
  17   1  17      293.63      627.82    282.64 o
  18   1  17      886.13      720.30    538.73 o
   0   2  17     2494.53     2042.04    608.79 o
   1   2  17    48068.95    49508.53   1148.06 o
   2   2  17      667.05      539.34    136.51 o
   3   2  17    13482.74    13910.08    832.24 o
   4   2  17      294.12      716.87    131.10 o
   5   2  17    49092.98    52718.57    891.56 o
   6   2  17    10546.69    10363.94    715.63 o
   7   2  17      207.13      605.11    197.21 o
   8   2  17     7019.79     6874.30    676.80 o
   9   2  17    27668.55    26585.00   1415.65 o
  10   2  17       16.60      265.52    176.66 o
  11   2  17     4441.69     3309.02    352.19 o
  12   2  17     2473.13     1921.02    285.10 o
  13   2  17    17360.72    15542.36   1159.43 o
  14   2  17     3494.55     2501.55    462.86 o
  15   2  17    21463.66    17020.00   1456.96 o
  16   2  17    21928.27    21252.14   3370.79 o
  17   2  17       74.76     1398.18    432.93 o
   1   3  17     8637.15     7948.35    609.86 o
   2   3  17    20157.35    19887.54    851.67 o
   3   3  17    20517.55    18703.99    997.60 o
   4   3  17     1987.36     1816.10    215.86 o
   5   3  17     8271.85     7434.28    549.82 o
   6   3  17    39870.26    41572.20   1082.88 o
   7   3  17     2970.50     3481.86    391.87 o
   8   3  17    35350.86    39933.62   1522.91 o
   9   3  17     3072.00     3052.18    396.76 o
  10   3  17     1117.78     1029.36    206.71 o
  11   3  17     7210.40     5817.98    713.09 o
  12   3  17     7035.67     6203.04    586.76 o
  13   3  17     9074.36     7657.85    611.58 o
  14   3  17     1249.30      938.55    346.00 o
  15   3  17     3071.93     2021.20    643.48 o
  16   3  17    12570.87    13669.01   2383.29 o
  17   3  17      160.27      730.79    975.53 o
   0   4  17    56260.00    54720.16   2123.09 o
   1   4  17    42030.02    38963.43   1538.92 o
   2   4  17    18445.26    17458.62    886.32 o
   3   4  17       30.22      409.17    153.05 o
   4   4  17     8485.01     7437.28    687.50 o
   5   4  17    39426.27    38108.29   1131.86 o
   6   4  17    16079.19    14760.23    863.82 o
   7   4  17     3048.98     2561.26    264.81 o
   8   4  17       18.80      544.44    170.51 o
   9   4  17    21219.77    18062.60   1229.00 o
  10   4  17     4133.84     2862.33    360.79 o
  11   4  17     5312.87     4841.15    590.54 o
  12   4  17      950.34     1103.18    297.11 o
  13   4  17    20902.74    17375.60   1541.41 o
  14   4  17    25928.11    21848.41   1573.41 o
  15   4  17    44939.99    38028.26   3396.65 o
  16   4  17    23218.48    19843.63   2087.70 o
  17   4  17     1117.91     1230.94    451.57 o
   1   5  17     1680.80     1549.85    257.98 o
   2   5  17    17683.50    16269.88   1184.07 o
   3   5  17      647.21      662.12    159.31 o
   4   5  17      331.26      355.54    241.01 o
   5   5  17    28823.46    29458.35   1250.88 o
   6   5  17    37353.50    36482.61   1518.09 o
   7   5  17    32921.03    32322.49   1268.54 o
   8   5  17    52479.46    52624.75   1093.17 o
   9   5  17     1522.51     1406.85    200.91 o
  10   5  17     1846.07     1301.06    201.15 o
  11   5  17      409.79      604.72    286.86 o
  12   5  17    12504.41    11948.11    966.13 o
  13   5  17     1072.19     1245.23    239.13 o
  14   5  17     2786.20     1957.21    307.13 o
  15   5  17     9441.40     8649.03    941.49 o
  16   5  17     6672.49     5285.83   1054.46 o
   0   6  17   164898.75   172064.50   7759.40 o
   1   6  17   115247.42   120300.30   1998.34 o
   2   6  17    37721.00    33992.18   1789.18 o
   3   6  17      736.98      885.28    179.48 o
   4   6  17     6643.20     4034.89    836.63 o
   5   6  17    43261.31    24440.37   2406.47 o
   6   6  17     1023.89      895.49    231.33 o
   7   6  17     3401.46     2675.15    630.20 o
   8   6  17     8305.33     8486.86    764.16 o
   9   6  17    30344.95    30820.85   1685.31 o
  10   6  17     5954.69     5451.42    572.72 o
  11   6  17    13179.24    11482.07   1119.48 o
  12   6  17    13585.84    10871.09    983.89 o
  13   6  17    29027.86    26103.76   2206.01 o
  14   6  17    41329.20    37366.97   3156.12 o
  15   6  17    79789.63    76701.80   3811.55 o
  16   6  17    15654.23    13457.35   1633.13 o
   1   7  17      104.26      446.58    168.82 o
   2   7  17    30317.87    27923.79   1477.00 o
   3   7  17     1887.77     1902.34    355.73 o
   4   7  17     4929.60     4341.82    434.13 o
   5   7  17    22898.64    23902.42   1385.35 o
   6   7  17    59288.77    55413.36   1751.27 o
   7   7  17    42776.31    42967.51   2774.09 o
   8   7  17    89989.54    94143.03   2468.44 o
   9   7  17     8241.04     8421.07    712.15 o
  10   7  17      812.14      878.05    270.32 o
  11   7  17       19.10      118.35    237.26 o
  12   7  17    34596.46    33516.84   1896.43 o
  13   7  17      719.18      784.12    172.24 o
  14   7  17     9126.85     6697.66   1213.23 o
  15   7  17     1515.55     2119.91    492.07 o
   0   8  17    57248.44    56214.50   1860.92 o
   1   8  17    82675.67    89126.16   1995.36 o
   2   8  17    39045.74    39253.62   1411.04 o
   3   8  17       76.27      404.52    194.84 o
   4   8  17     6370.24     5990.15    603.74 o
   5   8  17    27249.68    24814.48   1513.29 o
   6   8  17        3.97      257.15    166.48 o
   7   8  17      292.71      808.92    327.98 o
   8   8  17      756.76      849.00    193.11 o
   9   8  17    28036.91    26742.85   1554.25 o
  10   8  17      156.10      624.79    181.24 o
  11   8  17     2251.81     1583.83    256.30 o
  12   8  17     5443.33     4201.74    593.00 o
  13   8  17    29214.37    24885.71   1501.84 o
  14   8  17    24451.03    22467.59   1758.58 o
   1   9  17     1740.61     1626.23    335.10 o
   2   9  17    20359.24    19539.54   1533.45 o
   3   9  17     6187.39     5633.59    472.35 o
   4   9  17       92.86      828.73    216.99 o
   5   9  17    13654.17    12351.22    964.77 o
   6   9  17    58984.28    60790.24   1007.98 o
   7   9  17    18954.72    18566.05   1391.69 o
   8   9  17    60280.30    61113.34   1749.60 o
   9   9  17    27708.90    27837.97   1680.57 o
  10   9  17      917.06     1171.63    195.14 o
  11   9  17     8261.04     7756.44    679.62 o
  12   9  17    10478.57    10167.78   1618.01 o
  13   9  17      836.31     1218.99    948.24 o
   0  10  17    15729.71    13623.50   1415.59 o
   1  10  17    57103.38    60276.29   1946.54 o
   2  10  17    22155.47    22131.00   1492.40 o
   3  10  17     1283.66     1459.00    300.10 o
   4  10  17    26351.04    25520.29   1472.98 o
   5  10  17     6805.92     7065.48    767.67 o
   6  10  17     5682.40     5007.86    574.85 o
   7  10  17      325.93      708.07    294.43 o
   8  10  17     1130.23     1144.24    217.93 o
   9  10  17     9737.91    10145.98    819.95 o
  10  10  17     7654.74     6624.12    583.72 o
  11  10  17       42.55      647.51    325.18 o
   1  11  17      552.83      635.59    187.82 o
   2  11  17    19934.46    18103.01   1528.62 o
   3  11  17     3561.05     3953.84    420.29 o
   4  11  17        9.96      578.37    294.24 o
   5  11  17    12388.15    12035.33    955.36 o
   6  11  17    42762.49    41605.91   2106.65 o
   7  11  17    37244.19    33480.23   1965.83 o
   8  11  17    53863.45    51935.54   2211.22 o
   9  11  17    43533.19    38185.91   1844.17 o
  10  11  17     1563.03     2060.59    335.68 o
   0  12  17     5738.86     5410.08    688.59 o
   1  12  17    16263.39    17895.75   1156.83 o
   2  12  17     7782.31     6730.25    539.46 o
   3  12  17     1591.84     1451.48    222.11 o
   4  12  17    12940.46    12103.35    892.44 o
   5  12  17      428.05      682.85    249.75 o
   6  12  17     5233.17     5113.34    573.85 o
   7  12  17      191.85       90.99    334.12 o
   1  13  17      313.73      498.01    294.13 o
   2  13  17     2911.79     2558.24    342.11 o
   3  13  17      269.38      724.85    205.52 o
   0   0  18     1275.36      995.66    275.44 o
   1   0  18     5656.15     5575.74    590.59 o
   2   0  18      180.62      601.24    267.25 o
   3   0  18   116438.19   126096.01   3594.69 o
   4   0  18     5752.20     6080.26    896.63 o
   5   0  18   166876.22   186016.59   4638.95 o
   6   0  18     4134.82     4255.61    631.15 o
   7   0  18     8185.22     8562.71    993.87 o
   8   0  18     3233.95     3064.16    529.63 o
   9   0  18   147458.75   155954.77  13900.48 o
  10   0  18    22334.88    22057.38   2142.24 o
  12   0  18    17096.96    18677.68   2530.93 o
  13   0  18     8121.60     8541.11   1348.69 o
  14   0  18     1182.00      965.69    377.11 o
  15   0  18      831.22      798.50    875.25 o
  16   0  18      316.44     1071.11    356.20 o
  17   0  18    22515.74    21395.18   2630.32 o
   1   1  18     3928.24     3476.18    369.37 o
   2   1  18    82912.86    85638.63   2308.19 o
   3   1  18    23015.78    24823.48   1122.47 o
   4   1  18    76624.55    81453.91   1687.41 o
   5   1  18     9819.58     9283.64    759.10 o
   6   1  18    20226.92    22335.25   1080.72 o
   7   1  18       12.77      545.71    136.48 o
   8   1  18    12818.83    12886.88    901.02 o
   9   1  18       16.01      456.94    161.27 o
  10   1  18    84745.95   103339.33   4399.52 o
  11   1  18    13877.25    13137.56   1163.97 o
  12   1  18    97075.23   100388.46   3083.69 o
  13   1  18    28410.57    28602.39   2294.49 o
  14   1  18     1154.37     1345.00    385.15 o
  15   1  18      893.37     1079.12    308.50 o
  16   1  18    27860.88    23046.76   2022.47 o
  17   1  18    16802.70    14954.89   1706.61 o
   0   2  18        6.16      505.74    252.72 o
   1   2  18      924.06     1080.54    219.41 o
   2   2  18     7554.63     7365.63    579.91 o
   3   2  18    78449.17    78190.95   1962.35 o
   4   2  18    15370.56    16124.83    728.81 o
   5   2  18   144574.16   156101.81   3072.34 o
   6   2  18     1036.76     1102.15    186.00 o
   7   2  18     7498.20     8114.17    660.65 o
   8   2  18    10360.93    10482.08    879.78 o
   9   2  18    80937.52    93453.43   3534.01 o
  10   2  18     7399.54     7224.23    793.92 o
  11   2  18   101915.70   121852.77   5056.29 o
  12   2  18     1226.28     1257.45    252.52 o
  13   2  18     9727.31     8940.01    974.73 o
  14   2  18     1274.45     1030.36    281.71 o
  15   2  18     1273.70     1042.79    361.32 o
  16   2  18     2023.53     1173.59    376.38 o
   1   3  18    20929.93    21988.65   1051.39 o
   2   3  18    42853.90    41966.71   1517.36 o
   3   3  18    59869.43    58799.36    919.90 o
   4   3  18    48099.77    53486.20   1001.64 o
   5   3  18     1370.05     1091.94    174.78 o
   6   3  18    20141.39    19875.83   1068.10 o
   7   3  18     4975.18     4997.34    503.20 o
   8   3  18    12374.57    11777.46    800.08 o
   9   3  18     6549.68     6739.17    680.86 o
  10   3  18    45051.68    46623.29   2018.87 o
  11   3  18    18291.62    17834.54   1484.98 o
  12   3  18    45372.87    38976.34   2084.99 o
  13   3  18     4733.65     4018.54    560.62 o
  14   3  18     1880.66     1738.76    911.43 o
  15   3  18     4108.98     3029.19    575.46 o
  16   3  18    23700.66    21262.74   2046.20 o
   0   4  18      325.54      236.32    126.30 o
   1   4  18    17179.68    15794.44    997.58 o
   2   4  18     6434.39     5879.25    508.63 o
   3   4  18    59409.94    63960.17   2052.08 o
   4   4  18    47720.12    52851.91   1395.38 o
   5   4  18    56778.82    59816.45   1520.15 o
   6   4  18     9422.03     9583.81    743.82 o
   7   4  18     6804.40     6568.95    537.39 o
   8   4  18    12564.83    13105.65   1115.57 o
   9   4  18    25303.52    23602.93   1548.96 o
  10   4  18    23509.42    21187.72   1724.44 o
  11   4  18    41499.83    39853.80   2401.27 o
  12   4  18      181.87     1057.84    252.42 o
  13   4  18     9739.10     8237.76    754.55 o
  14   4  18      791.36     1585.72    392.17 o
  15   4  18     5446.67     5261.86    755.47 o
  16   4  18     5014.53     3607.34    851.05 o
   1   5  18     7789.26     6950.68    774.98 o
   2   5  18    53503.72    50836.42   2064.95 o
   3   5  18    20539.77    20855.42   1325.11 o
   4   5  18    41695.93    44833.76   2175.69 o
   5   5  18      301.23      661.75    241.17 o
   6   5  18    12652.62    11346.13    992.31 o
   7   5  18     3836.13     3101.27    406.93 o
   8   5  18     5290.42     4272.14    409.16 o
   9   5  18     1277.95      863.92    235.20 o
  10   5  18    19376.43    16114.93   1370.91 o
  11   5  18    20582.89    18895.04   1364.57 o
  12   5  18    34953.38    31508.95   2190.89 o
  13   5  18     2961.42     2712.09    425.78 o
  14   5  18     2605.14     1699.92    339.96 o
  15   5  18    10482.17     9435.59   1237.59 o
   0   6  18       62.79      146.68    335.85 o
   1   6  18    51088.45    50646.56   1687.59 o
   2   6  18     1967.19     1922.16    274.53 o
   3   6  18    38599.07    38033.06   1725.30 o
   4   6  18    10471.91     9336.79    783.13 o
   5   6  18    10832.49    10209.20    783.12 o
   6   6  18     9693.84     8053.66    739.98 o
   7   6  18      734.09     1232.21    270.30 o
   8   6  18       45.14      719.44    248.75 o
   9   6  18     3698.00     2359.58    337.09 o
  10   6  18     3335.84     2590.28    373.97 o
  11   6  18     5307.46     4809.33    604.58 o
  12   6  18     6172.98     4971.85    600.13 o
  13   6  18    11912.89    10393.05    943.05 o
  14   6  18       48.26     1174.86    291.02 o
  15   6  18    17773.48    14136.55   1311.06 o
   1   7  18     2835.20     2230.10    268.48 o
   2   7  18    11992.16    10928.71   1087.84 o
   3   7  18     4796.27     4475.11    622.18 o
   4   7  18    25885.98    24432.07   1388.53 o
   5   7  18     5269.76     4469.94    535.54 o
   6   7  18    17818.43    17907.56   1357.43 o
   7   7  18    20030.58    21173.92   1319.02 o
   8   7  18    10471.52    10320.73    771.38 o
   9   7  18     2894.32     2553.31    343.60 o
  10   7  18     8700.70     9056.45    846.91 o
  11   7  18     1102.00     1433.11    248.43 o
  12   7  18     4972.87     3620.14    435.77 o
  13   7  18      147.00      708.51    433.39 o
  14   7  18     1355.67     1585.78    373.25 o
   0   8  18    25248.11    23644.74   2474.33 o
   1   8  18    55056.17    53531.41   1631.47 o
   2   8  18     1843.68     1631.70    209.08 o
   3   8  18     4233.38     2988.66    534.91 o
   4   8  18     5091.27     4867.80    529.84 o
   5   8  18     6262.50     5450.41    699.86 o
   6   8  18      442.99     1037.67    230.91 o
   7   8  18     3401.48     2681.82    334.01 o
   8   8  18     8486.11     8441.65    677.56 o
   9   8  18     4116.96     4081.20    502.28 o
  10   8  18      220.38     1264.84    264.14 o
  11   8  18      253.01      862.08    244.86 o
  12   8  18    10464.85     8642.49    999.08 o
  13   8  18    18358.18    13862.27   1240.69 o
   1   9  18     6515.28     5423.21    523.16 o
   2   9  18      248.29      430.37    198.74 o
   3   9  18     5650.14     5141.78    588.58 o
   4   9  18     5300.12     6074.18    740.06 o
   5   9  18     3476.77     3026.04    448.23 o
   6   9  18    24509.08    21670.66   1671.33 o
   7   9  18    18403.78    16066.72   1622.48 o
   8   9  18    17886.19    16130.93   1063.61 o
   9   9  18     4299.98     2856.31    377.17 o
  10   9  18     4738.70     3324.97    428.75 o
  11   9  18      741.32     1293.70    291.60 o
   0  10  18      397.20      439.27    276.09 o
   1  10  18    32510.76    33783.91   1958.14 o
   2  10  18       58.65      526.66    163.21 o
   3  10  18       49.45      545.85    213.10 o
   4  10  18       83.75      838.08    201.30 o
   5  10  18    15484.13    14753.63   1160.54 o
   6  10  18       73.84      583.26    294.41 o
   7  10  18     2140.78     2252.12    409.74 o
   8  10  18       55.41      960.14    377.37 o
   9  10  18     4870.33     4199.36    698.75 o
  10  10  18     1250.29     1178.54    239.02 o
   1  11  18       46.74      651.74    238.47 o
   2  11  18     5868.97     5387.88    486.31 o
   3  11  18      313.34      718.96    353.24 o
   4  11  18       17.07      495.07    150.92 o
   5  11  18      106.52      989.62    191.11 o
   6  11  18    20205.10    18457.72   1241.11 o
   7  11  18     2471.69     1358.86    502.48 o
   8  11  18    23646.11    22164.91   1543.61 o
   0  12  18     1165.44     1042.93    688.19 o
   1  12  18    27437.85    26271.41   1779.26 o
   2  12  18      164.21      716.03    286.74 o
   3  12  18     1878.50     1189.50    231.82 o
   4  12  18       32.87      479.48    187.77 o
   1   1  19     3346.84     4729.24    453.16 o
   2   1  19     9087.17    11226.70    697.30 o
   3   1  19     6666.48     7313.20    551.49 o
   4   1  19     1273.52     1356.75    257.94 o
   5   1  19     6174.87     6026.23    521.31 o
   6   1  19     4458.49     5556.74    510.56 o
   7   1  19    19596.48    20697.97   1399.48 o
   8   1  19     1611.25     1881.00    280.86 o
   9   1  19     4973.11     4316.41    504.81 o
  10   1  19       14.80      610.62    326.14 o
  11   1  19     5207.94     4364.30    571.80 o
  12   1  19       17.52      552.79    205.78 o
  13   1  19     1012.44      672.83    323.47 o
  14   1  19       73.10     1013.46    285.97 o
  15   1  19     2636.06     1855.25    323.90 o
   0   2  19    80922.63    81093.09   3898.96 o
   1   2  19     3693.07     3752.55    395.89 o
   2   2  19     5996.29     6404.61    572.65 o
   3   2  19      600.31      283.19    129.97 o
   4   2  19    17047.88    18254.46    876.57 o
   5   2  19      335.58      541.34    119.98 o
   6   2  19    15736.34    14836.95   1103.65 o
   7   2  19      307.42      503.48    139.36 o
   8   2  19     6534.24     6978.60    600.61 o
   9   2  19      137.41      496.89    176.88 o
  10   2  19    10498.37    10888.00    976.34 o
  11   2  19     6708.94     6700.04    718.37 o
  12   2  19     8865.53     8435.56    802.90 o
  13   2  19     7845.80     7154.19    785.62 o
  14   2  19    39262.93    42481.07   3707.97 o
  15   2  19      993.89     1055.41    600.11 o
   1   3  19     7090.83     7584.59    642.37 o
   2   3  19     4628.79     4136.58    418.45 o
   3   3  19     8358.39     8267.81    636.62 o
   4   3  19      288.98      770.69    200.80 o
   5   3  19    20213.56    19384.59    968.84 o
   6   3  19     3001.58     2382.13    297.88 o
   7   3  19    59344.89    67508.31   2407.25 o
   8   3  19     5319.32     5687.02    569.29 o
   9   3  19    12858.99    11324.92    918.21 o
  10   3  19     1164.60     1055.85    248.76 o
  11   3  19     2544.91     2324.00    374.25 o
  12   3  19       24.29      280.93    231.29 o
  13   3  19     1431.87     1662.18    397.94 o
  14   3  19       15.20      980.59    384.81 o
  15   3  19     5046.26     2890.13    736.74 o
   0   4  19    70122.12    71720.15   2274.57 o
   1   4  19    17706.65    17130.13   1489.33 o
   2   4  19    17043.30    15269.38    931.06 o
   3   4  19      347.76      711.12    260.76 o
   4   4  19    13866.88    11735.84    949.18 o
   5   4  19    11073.20    11832.47    763.59 o
   6   4  19     8265.68     8158.67    711.15 o
   7   4  19      734.28     1046.42    214.21 o
   8   4  19     3286.75     2424.43    393.30 o
   9   4  19    13374.87    11865.28   1109.27 o
  10   4  19     6017.26     5730.86    658.80 o
  11   4  19    12200.15    11748.75   1173.53 o
  12   4  19     4429.12     3476.53    637.52 o
  13   4  19      477.11     1372.23    490.62 o
  14   4  19    46839.70    44237.79   2769.31 o
  15   4  19     4689.34     4025.52    775.44 o
   1   5  19     4163.09     3453.10    486.66 o
   2   5  19     1960.48     1507.48    208.52 o
   3   5  19     1168.81      838.22    149.20 o
   4   5  19        4.41      413.15    261.36 o
   5   5  19    10292.22    10258.41   1142.31 o
   6   5  19     3030.38     2520.68    317.83 o
   7   5  19    54339.67    49917.35   2902.57 o
   8   5  19     1194.10     1155.49    288.79 o
   9   5  19    29627.09    29124.65   2079.22 o
  10   5  19     8560.32     8164.65    779.09 o
  11   5  19      222.49      872.80    313.77 o
  12   5  19      217.21     1015.33    319.61 o
  13   5  19     7247.74     7097.98    996.14 o
  14   5  19     3681.47     4241.75    613.59 o
   0   6  19   142446.95   153485.05   2017.93 o
   1   6  19     6722.32     6389.10    634.66 o
   2   6  19    45297.59    45434.73   1691.84 o
   3   6  19    11284.99    10035.45   1128.34 o
   4   6  19     4241.08     2522.36    459.72 o
   5   6  19    35358.05    33712.50   1626.29 o
   6   6  19    14451.81    12359.73   1263.00 o
   7   6  19      657.82      936.08    512.07 o
   8   6  19     2188.20     2149.96    386.70 o
   9   6  19    15010.08    14540.67   1241.94 o
  10   6  19    29376.29    29529.17   2438.90 o
  11   6  19     3514.64     3164.42    561.14 o
  12   6  19     2264.75     2209.59    446.27 o
  13   6  19     1815.66     1267.39    291.32 o
   1   7  19     8957.57     7855.52    733.59 o
   2   7  19     2857.38     1836.86    356.37 o
   3   7  19    10154.28     9540.01    870.67 o
   4   7  19       73.46      602.36    241.78 o
   5   7  19    23010.33    20439.40   1503.00 o
   6   7  19     2086.50     1904.25    332.19 o
   7   7  19   120221.32   132117.78   3780.23 o
   8   7  19       20.64     1008.83    297.08 o
   9   7  19    48110.36    51311.26   2334.26 o
  10   7  19     2711.48     1835.10    267.43 o
  11   7  19     2241.88     1798.48    421.73 o
  12   7  19      568.09      962.80    413.09 o
   0   8  19   152946.08   168599.50   1851.72 o
   1   8  19       19.75      661.28    358.81 o
   2   8  19    46037.14    47856.15   2164.12 o
   3   8  19     1786.69     1309.21    273.42 o
   4   8  19     1623.08     1058.74    252.49 o
   5   8  19     6217.17     5155.20    557.96 o
   6   8  19     3303.16     2147.34    329.73 o
   7   8  19      309.13      791.57    188.81 o
   8   8  19     7288.00     7055.35    641.95 o
   9   8  19      267.67      384.44    268.58 o
  10   8  19     7301.32     5405.67    579.05 o
  11   8  19      434.79     1110.32    275.24 o
   1   9  19     5792.53     5753.47    669.78 o
   2   9  19      579.17      535.64    197.03 o
   3   9  19     5767.62     5666.46    639.48 o
   4   9  19     1836.41     1252.36    183.85 o
   5   9  19    36048.27    34534.74   2461.10 o
   6   9  19      609.39     1417.43    251.91 o
   7   9  19   110736.74   113106.20   4229.92 o
   8   9  19      348.33      857.05    215.10 o
   9   9  19    37536.23    34810.61   2811.99 o
  10   9  19      113.33      336.11    333.36 o
   0  10  19   112592.22   126369.09   6370.81 o
   1  10  19     5979.43     6560.02    649.22 o
   2  10  19    39936.22    41992.13   2057.19 o
   3  10  19        0.82      397.00    153.47 o
   4  10  19      178.46      603.47    263.40 o
   5  10  19     1440.70     1769.74    321.88 o
   6  10  19     1247.89     1635.52    425.27 o
   7  10  19      144.57      452.46    214.26 o
   8  10  19     5852.62     5617.39    599.94 o
   1  11  19     3089.85     2880.95    342.67 o
   2  11  19     1367.32     1598.83    234.33 o
   3  11  19     1091.27      854.72    254.03 o
   4  11  19     2218.51     1952.55    300.75 o
   5  11  19    28809.99    29465.25   1906.78 o
   0   0  20    62774.34    70585.52   3235.40 o
   1   0  20    43367.91    51514.62   2279.88 o
   2   0  20     2122.84     2449.86    481.31 o
   3   0  20    38703.46    40752.36   1846.81 o
   4   0  20    84942.80    92690.00   3518.10 o
   5   0  20    23968.79    23910.22   1942.32 o
   6   0  20    80178.89    90183.57   2055.45 o
   7   0  20     6630.54     6650.57    751.20 o
   8   0  20     4037.38     3443.72    487.57 o
   9   0  20    22970.77    23561.62   2058.65 o
  10   0  20    42733.28    44059.43   2891.84 o
  12   0  20     1331.57     1685.44    590.98 o
  13   0  20    34853.45    32010.29   3704.79 o
  14   0  20    34008.53    26408.15   3596.15 o
   1   1  20     6269.93     6305.12    555.96 o
   2   1  20    61460.36    65643.66   1556.32 o
   3   1  20    15295.68    16258.77    893.31 o
   4   1  20    83442.71    89093.15   2440.62 o
   5   1  20      788.14      589.17    226.63 o
   6   1  20    39858.22    43990.91    782.86 o
   7   1  20    17665.78    17502.84   1077.43 o
   8   1  20     7990.03     7295.22    631.68 o
   9   1  20      173.20      503.85    209.40 o
  10   1  20    20905.06    18965.67   1632.52 o
  11   1  20    16273.61    14399.53   1296.89 o
  12   1  20    56569.37    70995.34   6422.59 o
  13   1  20     6627.08     5628.65    951.60 o
  14   1  20    14275.98    15796.04   2210.41 o
   0   2  20    20522.86    21796.50   1857.70 o
   1   2  20    32604.82    33982.97   1542.62 o
   2   2  20      562.29      661.90    293.78 o
   3   2  20    44926.86    46491.54   1494.22 o
   4   2  20    56316.34    61225.16   1675.67 o
   5   2  20    37565.40    38039.36   1369.78 o
   6   2  20    28286.04    31248.87   1133.60 o
   7   2  20      453.21      670.91    142.38 o
   8   2  20     8441.05     7521.61    766.66 o
   9   2  20    24684.95    24976.03   1812.83 o
  10   2  20    37486.28    39027.76   1650.42 o
  11   2  20    32132.49    30028.21   1685.29 o
  12   2  20     1992.19     1762.33    324.19 o
  13   2  20    13638.46    12459.76   1644.68 o
  14   2  20    13073.00    12318.92   1752.09 o
   1   3  20     8058.73     7641.12    651.31 o
   2   3  20    57640.14    59648.91   1587.77 o
   3   3  20    22295.54    22943.74   1282.89 o
   4   3  20    61709.29    60218.67   1655.33 o
   5   3  20       14.48      491.52    147.80 o
   6   3  20     8701.25     6828.07    657.62 o
   7   3  20     5626.63     5689.45    544.27 o
   8   3  20     6776.65     5621.04    561.97 o
   9   3  20      368.45      324.84    138.81 o
  10   3  20    46428.42    51383.28   2072.59 o
  11   3  20    13358.42    12639.21   1137.33 o
  12   3  20    35461.33    37355.96   2722.55 o
  13   3  20     7854.01     6465.27    860.20 o
  14   3  20     1095.31     1478.47    461.75 o
   0   4  20    11451.31    11788.86   1451.20 o
   1   4  20     4066.98     3553.45    412.70 o
   2   4  20      321.21      382.83    102.38 o
   3   4  20    77510.52    79481.53   1937.70 o
   4   4  20     5883.96     6320.10    590.56 o
   5   4  20    55874.94    61899.07   1695.00 o
   6   4  20     4598.98     3611.81    510.24 o
   7   4  20        8.69      345.44    167.20 o
   8   4  20     7189.60     6780.42    704.30 o
   9   4  20    32499.14    33609.46   1489.92 o
  10   4  20    10249.07     9352.92    818.79 o
  11   4  20    24918.79    20477.31   1518.42 o
  12   4  20     1460.69     2053.18    380.00 o
  13   4  20     3405.96     2811.35    432.88 o
   1   5  20     1823.86     1341.31    375.33 o
   2   5  20    41496.85    40868.39   2259.88 o
   3   5  20    13407.16    10302.42   1031.38 o
   4   5  20    31792.02    31453.53   1909.43 o
   5   5  20     1743.45     1785.25    241.05 o
   6   5  20     8469.55     7015.53    841.28 o
   7   5  20     3269.64     2527.29    322.74 o
   8   5  20     8441.17     7994.85    848.63 o
   9   5  20       27.84      158.73    484.00 o
  10   5  20    36084.07    36797.70   2730.48 o
  11   5  20    11341.44    11137.67   1113.74 o
  12   5  20    33865.89    32961.38   2333.81 o
  13   5  20    10985.31    11494.07   1224.28 o
   0   6  20      229.16      431.99    212.75 o
   1   6  20    17242.64    16375.61   1237.04 o
   2   6  20      144.69      735.04    279.68 o
   3   6  20    23080.13    25431.27   1875.34 o
   4   6  20       90.98      815.89    483.56 o
   5   6  20    23922.88    24779.07   1723.51 o
   6   6  20      746.42      689.22    189.12 o
   7   6  20     3758.44     3198.40    704.80 o
   8   6  20     1849.31     1967.15    330.88 o
   9   6  20     9444.41     9315.66    935.79 o
  10   6  20     1476.71     1272.08    331.26 o
  11   6  20    18817.98    16000.00   1380.53 o
  12   6  20        9.75     1155.51    374.35 o
   1   7  20       53.58      648.32    385.02 o
   2   7  20      642.27      340.98    400.74 o
   3   7  20      575.40      686.08    185.11 o
   4   7  20     4414.40     4386.96    532.05 o
   5   7  20      481.02      579.17    281.85 o
   6   7  20    40231.86    41828.78   2827.19 o
   7   7  20      211.63      707.01    275.49 o
   8   7  20    40614.23    40798.97   2485.81 o
   9   7  20       64.88      454.11    210.58 o
  10   7  20     7053.42     4586.62    811.43 o
  11   7  20        3.10     1366.45    499.49 o
   0   8  20    29741.37    29254.19   2006.40 o
   1   8  20    36108.68    37620.84   2994.14 o
   2   8  20     4851.38     4429.01    469.96 o
   3   8  20     4736.42     4243.08    694.60 o
   4   8  20     9327.77     8761.86    795.95 o
   5   8  20      278.02      166.57    451.53 o
   6   8  20     8786.29     7028.47   1217.92 o
   7   8  20      545.71      687.00    222.90 o
   8   8  20     1898.36     1862.46    505.53 o
   9   8  20     2289.25     2551.48    354.97 o
  10   8  20    12142.77    10480.28   1462.61 o
   1   9  20      219.61      769.93    320.92 o
   2   9  20     2225.00     1538.15    383.95 o
   3   9  20      953.40     1240.23    275.76 o
   4   9  20      710.77      694.80    185.74 o
   5   9  20     1457.23     1638.27    303.70 o
   6   9  20    31151.37    32756.02   2258.68 o
   7   9  20     3241.44     2564.30    394.13 o
   8   9  20    32799.61    31210.56   2386.08 o
   0  10  20    39377.61    40869.70   3603.84 o
   1  10  20     6250.80     5775.62    792.76 o
   2  10  20     4984.92     4590.59    715.29 o
   3  10  20     2750.32     2179.40    318.58 o
   4  10  20     6072.29     5948.80    593.71 o
   5  10  20       62.69      298.97    422.66 o
   1   1  21      706.04     1227.57    193.67 o
   2   1  21    18545.19    21403.58   1167.48 o
   3   1  21     1877.59     2324.14    320.46 o
   4   1  21     1751.58     1982.52    324.15 o
   5   1  21     1509.62     1413.58    271.36 o
   6   1  21     7337.43     7532.22    921.39 o
   7   1  21     5179.08     6033.57    579.49 o
   8   1  21     4384.70     3828.32    423.97 o
   9   1  21     1440.84      846.73    264.06 o
  10   1  21      685.88      648.38    325.81 o
  11   1  21      163.98      491.85    212.47 o
  12   1  21     6135.10     5332.32    898.53 o
  13   1  21      204.23      732.51    264.33 o
   0   2  21     7027.12     8451.74    965.29 o
   1   2  21    31441.75    36426.09   1626.10 o
   2   2  21       40.73      482.29    151.24 o
   3   2  21     1940.94     2035.30    391.23 o
   4   2  21      426.99      883.94    263.44 o
   5   2  21    21593.43    22615.94   1352.51 o
   6   2  21     4304.48     4219.33    457.38 o
   7   2  21     1131.43      728.34    217.91 o
   8   2  21     1373.84     1356.66    238.28 o
   9   2  21    40252.06    40924.41   1553.46 o
  10   2  21     3751.05     2581.67    406.62 o
  11   2  21     6468.04     5594.46    589.50 o
  12   2  21     8177.96     8140.33    989.10 o
  13   2  21    10482.94     8304.45   1275.61 o
   1   3  21      119.25      532.03    176.62 o
   2   3  21    17727.67    18526.04   1192.52 o
   3   3  21        9.43      491.44    175.20 o
   4   3  21     5154.46     5655.22    533.45 o
   5   3  21     2983.59     2514.20    380.30 o
   6   3  21    14592.71    15648.49   1535.65 o
   7   3  21     9852.78     9124.74    788.43 o
   8   3  21    10820.19     9292.06   1103.91 o
   9   3  21     5206.44     3783.32    491.01 o
  10   3  21     6435.64     5731.28    928.73 o
  11   3  21     1509.00      743.58    215.38 o
  12   3  21    13103.73    10663.63   1192.71 o
   0   4  21     2651.65     2856.14    738.69 o
   1   4  21    45566.80    45299.40   2133.54 o
   2   4  21     5110.12     5020.60    485.51 o
   3   4  21       73.12      548.31    175.78 o
   4   4  21    20859.58    21250.24   1543.72 o
   5   4  21    15727.98    14537.67   1162.01 o
   6   4  21    12565.37    12206.08   1195.94 o
   7   4  21       34.05      501.20    420.83 o
   8   4  21      559.62      555.16    274.45 o
   9   4  21    18783.65    17144.73   1814.13 o
  10   4  21    22243.70    22616.64   1777.67 o
  11   4  21     6667.57     6610.71    767.59 o
  12   4  21    11795.99    10017.94   1192.33 o
   1   5  21       80.15      820.08    331.02 o
   2   5  21    10634.60    11396.54   1264.53 o
   3   5  21     4724.38     3406.46    739.63 o
   4   5  21      732.36      928.20    393.87 o
   5   5  21     5505.19     4472.10    609.59 o
   6   5  21    16916.14    15659.30   1191.92 o
   7   5  21    10339.04     9336.45    985.93 o
   8   5  21    28071.85    27519.28   2146.58 o
   9   5  21    17757.55    15351.01   1734.57 o
  10   5  21     1069.36     1439.08    363.64 o
  11   5  21    15453.40    15262.28   1573.70 o
   0   6  21       60.22     1197.69    409.89 o
   1   6  21    28864.45    30122.74   2061.78 o
   2   6  21     4754.44     4148.78    642.83 o
   3   6  21     1648.25     1001.79    247.31 o
   4   6  21    30827.24    31918.87   2213.75 o
   5   6  21    32086.61    30356.21   2298.20 o
   6   6  21    17802.83    18366.69   1369.75 o
   7   6  21     4186.46     4259.70    627.52 o
   8   6  21     2721.46     1996.47    515.31 o
   9   6  21    15053.97    15084.33   1578.77 o
  10   6  21    22461.68    20788.30   1916.47 o
   1   7  21     2104.95     1883.51    354.97 o
   2   7  21    22796.52    25900.00   1853.72 o
   3   7  21     6180.77     6181.56    817.61 o
   4   7  21     5834.01     5776.44    642.96 o
   5   7  21     7786.07     7858.77    738.24 o
   6   7  21    31909.15    31610.78   2249.67 o
   7   7  21     8609.27     8994.39    885.97 o
   8   7  21    62489.60    66644.27   2974.19 o
   9   7  21    15438.99    15387.32   1554.17 o
   0   8  21     9923.70    11430.45   1649.12 o
   1   8  21    28774.36    31383.81   2219.64 o
   2   8  21    13028.14    12589.40   1114.74 o
   3   8  21     1358.53     1310.99    480.54 o
   4   8  21    14080.76    12947.80   1065.34 o
   5   8  21    26940.05    26175.58   1897.06 o
   6   8  21     3177.15     2266.50    384.81 o
   7   8  21     1024.33      942.44    594.54 o
   1   9  21     2252.51     2181.88    525.45 o
   2   9  21    23480.51    22831.40   1643.90 o
   3   9  21    10545.09     9905.09    981.10 o
   4   9  21      352.22      865.25    394.91 o
   5   9  21    23867.64    22606.94   1630.02 o
   0   0  22    10935.82    12501.57   1349.99 o
   1   0  22   131755.17   152755.83   3721.14 o
   2   0  22    19459.31    20724.98   1930.69 o
   3   0  22     5086.70     4618.78    667.75 o
   4   0  22    28243.03    29720.53   2136.79 o
   5   0  22    14599.51    15404.32   1473.08 o
   6   0  22    10725.10    11092.46   1278.40 o
   7   0  22     2122.45     1484.03    376.21 o
   8   0  22       47.26      946.28    516.25 o
   9   0  22    11468.54    10331.93   1153.80 o
  10   0  22     7074.27     6300.93    843.37 o
  11   0  22     5114.69     4920.47   1543.52 o
   1   1  22     8759.11     8258.08    656.72 o
   2   1  22     1093.01      766.14    152.52 o
   3   1  22    33933.88    36564.43   1576.96 o
   4   1  22     8169.54     7782.69    654.70 o
   5   1  22    13168.00    15152.35   1008.31 o
   6   1  22    59825.82    65130.72   2153.89 o
   7   1  22       95.48     1170.90    219.09 o
   8   1  22    58781.27    61838.54   2447.47 o
   9   1  22      124.45      790.57    300.02 o
  10   1  22     5625.86     3752.10    586.98 o
  11   1  22    12585.66    10801.17   1331.69 o
   0   2  22     8742.26    10321.73    930.69 o
   1   2  22   116796.73   126272.06   1670.49 o
   2   2  22     9686.84     9300.06    704.18 o
   3   2  22     5107.58     4815.46    483.69 o
   4   2  22    23365.97    24637.53   1535.75 o
   5   2  22     8158.96     8744.64    627.94 o
   6   2  22     4985.45     4327.91    518.32 o
   7   2  22      774.51     1299.92    319.56 o
   8   2  22     3566.37     2456.50    414.85 o
   9   2  22    10470.10     8341.42    873.57 o
  10   2  22    13027.38    14043.02   1916.49 o
  11   2  22       94.59      471.95    247.90 o
   1   3  22     8299.93     9542.64    638.07 o
   2   3  22     1040.73     1305.50    244.54 o
   3   3  22    35047.12    38357.36   1466.19 o
   4   3  22     9669.03     9550.90    714.85 o
   5   3  22     4683.71     4381.44    501.30 o
   6   3  22    48093.38    49883.14   2973.35 o
   7   3  22       13.55      732.28    290.36 o
   8   3  22    57813.57    60454.24   3077.64 o
   9   3  22     9048.53     8454.95   1049.78 o
  10   3  22    10421.20     8812.52   1178.11 o
  11   3  22    29842.80    26573.60   2104.41 o
   0   4  22     3815.80     3444.50    538.93 o
   1   4  22    57469.74    60412.33   1892.06 o
   2   4  22     4817.52     3959.31    416.69 o
   3   4  22     4398.38     3895.30    477.80 o
   4   4  22    32331.26    37291.84   1997.74 o
   5   4  22     1280.17     1143.82    329.78 o
   6   4  22     9277.78     8717.43    802.34 o
   7   4  22        1.14      563.94    352.62 o
   8   4  22    17400.62    17146.43   1562.84 o
   9   4  22      581.27      488.75    506.03 o
  10   4  22    23955.19    21923.73   2000.63 o
   1   5  22    10648.86    10073.16    896.96 o
   2   5  22     1371.95     1226.48    263.87 o
   3   5  22    33340.20    36557.93   2405.63 o
   4   5  22     3383.73     2832.44    918.05 o
   5   5  22     3888.08     4082.82    599.63 o
   6   5  22    43299.15    47257.77   2835.96 o
   7   5  22      627.08     1160.01    336.26 o
   8   5  22    44121.12    43079.84   3658.47 o
   9   5  22     9701.49     8746.26   1217.66 o
   0   6  22     2756.34     1280.05    406.55 o
   1   6  22     9247.82     8478.38    919.31 o
   2   6  22     1220.77     1362.93    324.12 o
   3   6  22     9950.89    10825.68   1033.35 o
   4   6  22     4257.04     4798.77    622.57 o
   5   6  22     2398.39     1721.31    436.43 o
   6   6  22     2032.58     1746.83    585.09 o
   7   6  22      143.05      587.11    461.56 o
   8   6  22     1435.43      887.18    974.28 o
   1   7  22     2129.90     2299.22    389.15 o
   2   7  22      481.53      518.33    459.57 o
   3   7  22      895.87     1506.43    360.31 o
   4   7  22     3364.87     2590.60    526.47 o
   5   7  22     8265.58     7956.06    886.00 o
   6   7  22     8924.47     8915.25   1011.84 o
   0   8  22    17153.56    18950.16   3172.82 o
   1   8  22      176.93      588.83    507.48 o
   2   8  22     3675.75     3198.01    540.90 o
   3   8  22    12274.13    12434.65   1361.09 o
   4   8  22      186.39      279.69    466.49 o
   1   1  23     5245.03     5505.96    589.39 o
   2   1  23     1603.12     2103.22    362.45 o
   3   1  23    11640.48    11577.10    876.41 o
   4   1  23        0.07      602.17    175.46 o
   5   1  23      172.76      621.96    238.83 o
   6   1  23     4666.77     5081.34    490.15 o
   7   1  23     8019.69     8784.28    737.53 o
   8   1  23     3140.46     3564.02    440.59 o
   9   1  23       64.76      808.29    221.49 o
   0   2  23    16619.03    19081.30   1177.09 o
   1   2  23     1628.06     2123.21    317.95 o
   2   2  23       13.80      910.92    264.72 o
   3   2  23     2045.80     1781.96    264.22 o
   4   2  23    38845.70    40433.47   2136.30 o
   5   2  23     4228.76     3855.71    505.32 o
   6   2  23    12111.96    10362.54    914.05 o
   7   2  23     1076.44     1087.03    396.41 o
   8   2  23     6683.58     6341.24    686.18 o
   9   2  23       65.52      448.00    484.47 o
   1   3  23     8137.76     7063.36    731.30 o
   2   3  23     1721.06     2316.75    354.43 o
   3   3  23    15391.67    18092.71   1198.80 o
   4   3  23      471.09      897.17    202.67 o
   5   3  23        9.20      755.21    223.79 o
   6   3  23     1124.88     1381.62    445.79 o
   7   3  23     9584.53     7421.00    936.60 o
   8   3  23     4730.08     3881.56    556.53 o
   0   4  23     6078.02     3746.18   1658.42 o
   1   4  23      246.44      627.89    177.84 o
   2   4  23     1318.10     1766.68    365.89 o
   3   4  23    11306.94    11449.56   1079.02 o
   4   4  23    21483.62    21515.71   1458.60 o
   5   4  23    20946.40    20925.54   1295.65 o
   6   4  23    17681.62    18280.06   1713.80 o
   7   4  23     2773.72     2391.59    629.00 o
   8   4  23     2519.99     1380.65    737.66 o
   1   5  23     7182.66     5856.11    641.86 o
   2   5  23      369.25      206.42    368.28 o
   3   5  23    31824.55    32937.77   2383.72 o
   4   5  23     1066.45      813.67    305.58 o
   5   5  23     3373.51     3713.83    524.67 o
   6   5  23     1808.68     1806.61    403.73 o
   0   6  23     5709.91     5194.27   1193.11 o
   1   6  23      336.06     1026.20    615.90 o
   2   6  23      198.62       12.90    699.33 o
   3   6  23     6634.56     6453.26    832.90 o
   4   6  23    29878.94    31464.63   1990.26 o
   5   6  23     9024.19     9910.00   1160.27 o
   1   7  23    15895.30    15679.20   1576.59 o
   0   0  24   148370.63   165177.48  72811.87 o
   1   0  24    28358.45    30413.83   3190.03 o
   2   0  24    60759.04    63208.36   3729.00 o
   3   0  24     3675.94     3715.72    628.89 o
   4   0  24       45.68      712.10    243.32 o
   5   0  24     1149.49      596.87    398.74 o
   6   0  24     4833.20     4257.82    775.97 o
   7   0  24      198.70      494.78    392.23 o
   1   1  24       73.71      711.36    180.81 o
   2   1  24     7713.57     7606.18    744.35 o
   3   1  24      105.82      565.64    367.73 o
   4   1  24      556.78      918.87    197.53 o
   5   1  24    26033.44    24928.62   1470.23 o
   6   1  24    15746.30    13818.86   1075.09 o
   0   2  24   102629.97   109313.09   4873.14 o
   1   2  24    20087.58    20726.88   1003.53 o
   2   2  24    37160.00    40260.92   2200.68 o
   3   2  24     2501.77     2509.53    366.22 o
   4   2  24      135.15     1151.40    219.49 o
   5   2  24      129.06      684.22    341.29 o
   6   2  24     5689.67     5312.25    612.33 o
   1   3  24     1141.89     1677.66    260.91 o
   2   3  24    10705.22    11652.12   1127.10 o
   3   3  24      201.40      593.55    353.71 o
   4   3  24       82.57      723.87    364.34 o
   5   3  24    24148.99    21425.59   2219.50 o
   0   4  24    51340.68    48860.14   3195.45 o
   1   4  24    26026.86    25844.99   1850.01 o
   2   4  24    29177.15    27606.00   2213.20 o
   3   4  24      644.03      919.45    284.22 o
   4   4  24       70.34      732.56    267.75 o
   1   5  24      253.25     1057.80    324.96 o
 
